# Supplementary material for: An update on the characterization of immunoglobulin loci in Ambystoma mexicanum
Source: Front Immunol. 2026 Feb 23;17:1736245. doi: 10.3389/fimmu.2026.1736245 (PMC12967993; doi:10.3389/fimmu.2026.1736245)
Supplement: Supplementary file 2 [file DataSheet2.xlsx]

## Sheet: Supplementary_material_TableS1
Supplementary material Tabale S1.- Comparative summary table of locus mapped V genes in UKY_AmexF1_1 vs AmbMex60DD genomes
		AmbMex60DD	Chormosome	UKY_AmexF1_1	Chromosome
IGH locus	Functional	43	Chr13q: 36.6 - 36.8 Mbp	64	Chr13q: 350-364 Mbp
	Pseudogenes	45		23
IGL locus	Funtional	44	Chr10p:116.7 - 125.8 Mbp	73	Chr10p: 5.4 Mbp
	Pseudogenes	26		21
IGS locus	Functional	5	Chr1p: 609.1 - 609.2 Mbp	6	Chr1p: 0.73 Mbp
	Pseudogenes	1		0

## Sheet: Supplementary_material _TableS2
Chr_ID_UKY	Chr_NAME	START	END	GENE_ID	GENE_ID2	TYPE	FUNCTIONALITY	DIRECTION	CAUSE	LOCUS	CLAN	Expressed	Expressed_spleen	Expressed_liver	Expressed_heart	Expressed_lung	Expressed_gills	Long_intron	Nr_BLASTx_best_match	% identity	Species	Sequence	long_sequence
NC_090938.1	chr13	350324829	350325189	Amme_IGHC_001|IGHF_exon|P|REV|	Amme_IGHC_001	IGHF_exon	P	REV	NA	IGH	NA	NE	NE	NE	NE	NE	NE	NA	NA	NA	NA	GTATCGTTCGTTGTTACCGTACTGGCAAACTATGAGTTCTGATTGCGGGTGCCTTTTTGCCCGCCAGGTCTGACCTGGCCGACGTACCGGCACCCGCGAGCACAGCATGTTGGATGCACCGGCACTATTCACGAATGGTGCCGGTGCATCCGGCTTCCCCATTCCCATTGAGCTCTATAGGGCTCAATGGGAATGGTGAAGAATATATTCTGGCACCCGGGAATGGGCAATTACCGGGTCCACCAGGGTTGTCATACCCTGGTAATTGCCCATCCACGGGCACCGGAAAAATGCACAAATTCGGCGGCAGCCTGCCGGCTTTTCCGGCAAGGCTACCGCTGATCTTGTAATGAGGCCCAC
NC_090938.1	chr13	350413574	350415124	Amme_IGHC_004|IGHY_IC|F|REV|	Amme_IGHC_004	IGHY_IC	F	REV	NA	IGH	NA	E	E	E	E	E	E	NA	NA	NA	NA	GTGAAATGGTTCCTCTCCAGACTCCTGCAGTATGAACTGGAAGGGGAGTTCATCACCGTTTTAGAGCCTGTGGATTCATGACCAGGGACACACTGATCCAGGGCAAATTCTGTGATGCCAGGGATCCCTGGAGAGGGTGGAAGAAGGTTGTCCTTCCAAAAGTACAACTTGACCCATCCTGCCAAGATCACTGTTTATGCTGTCCAGTGCCACTGCACTTCTTCGTGGATACGGAAGAGACCAAGTTTAAGGATGCCCGAGGGGAAAATGGACCTGCAACTGCTACTCCAGACCTTTCAAGCTCTTAATCCCAATGCCCCAAGGTGGTGAAGCCTATATATAGAGAGAGAGAGGGAGAGAGAGAGAGAGATAATGTTGATACAGAAGAAAACAACGAGT…
NC_090938.1	chr13	350458038	350458175	Amme_IGHC_004|IGHY_TM|F|REV|	Amme_IGHC_004	IGHY_TM	F	REV	NA	IGH	NA	E	E	E	E	E	NE	NA	NA	NA	NA	AAAGGTACTTGTACTCGGAATGCAATAGAGATGAAGACGGCGAAGAAGATTCCGACAGCCTCTGGAACACGGCTGCCACCTTCGTCGTCCTCTTCCTGCTGAGTGTGTTCTACGGAGCTACCATCACCCTGGTAAAG
NC_090938.1	chr13	350513754	350514352	Amme_IGHC_004|IGHY_CH4-S|F|REV|	Amme_IGHC_004	IGHY_CH4-S	F	REV	NA	IGH	NA	E	E	E	E	E	E	NA	NA	NA	NA	CAGGGCGCAGCTTTGCTCCGACCATGTATGTCTTCGCCCCTCACGAGATGGAGCTGGCCAACTATGATTTTGTTAGCCTTACATGCCTGGTAAAGTCCTTCAGCCCTGACGACATCTACATACAATGGAAGCAAGGCAAGTCTGTCATCCCAAGTGACAAATATGTCAGTATGGAACCGCGTCAGGAAGCGGGCACAGCCGGGCTGGGCACCTACTTCTCGTACAGTATGCTGACCATCCAGAAGTCGGACTGGGATAAACGGGAGACCTTCACATGTGTCGCTGCCCATAGTGCCGTGCCCAAGAACCTCATGACGCGCAGGATCCAGAAGCCTCTCG
NC_090938.1	chr13	350514013	350514352	Amme_IGHC_004|IGHY_CH4-A|F|REV|	Amme_IGHC_004	IGHY_CH4-A	F	REV	NA	IGH	NA	E	E	E	E	E	E	NA	NA	NA	NA	CAGGGCGCAGCTTTGCTCCGACCATGTATGTCTTCGCCCCTCACGAGATGGAGCTGGCCAACTATGATTTTGTTAGCCTTACATGCCTGGTAAAGTCCTTCAGCCCTGACGACATCTACATACAATGGAAGCAAGGCAAGTCTGTCATCCCAAGTGACAAATATGTCAGTATGGAACCGCGTCAGGAAGCGGGCACAGCCGGGCTGGGCACCTACTTCTCGTACAGTATGCTGACCATCCAGAAGTCGGACTGGGATAAACGGGAGACCTTCACATGTGTCGCTGCCCATAGTGCCGTGCCCAAGAACCTCATGACGCGCAGGATCCAGAAGCCTCTCG
NC_090938.1	chr13	350515897	350516225	Amme_IGHC_004|IGHY_CH3|F|REV|	Amme_IGHC_004	IGHY_CH3	F	REV	NA	IGH	NA	E	E	E	E	E	E	NA	S31436	100.00%	Ambystoma mexicanum	CAGATTCACAAACTCCCTATCAGCCCAAGGTGTTTCTGATCGCTCCCAAAGCCAGAGACCTGTACATCGCAAACCAACCGGTTGTCATTTGCAAGATCACAAAAATGGAGAACTCAGACAGCTTATCCGTCACCTGGAAGCGGAGAGAAGGGCCAGAGGAAGCGGCTGTGATATCTGAACAGTACATAGACTCTGATGGAACCTTCACTGCGATGAGTTACTTGAACATTACCAAGAATGAATGGGAGAGAGGGGACGAATTCACCTGCAAAGTTAAGCACTTTGACCTCCCTTTCCCTTTATCCAGAAGTGTCTCCAAGCCAACAGG
NC_090938.1	chr13	350520290	350520623	Amme_IGHC_004|IGHY_CH2|F|REV|	Amme_IGHC_004	IGHY_CH2	F	REV	NA	IGH	NA	E	E	E	E	E	E	NA	S31436	98.18%	Ambystoma mexicanum	GTTCAGAGTGCAAGAAGGCCACCAGTAAGCCTTCAGTACAAGTCCTTCAGTCCTCCTGTGCAGACACCGATGGCAACGGGTCCATAGAGCTGGTCTGCCTTATCTCTGGGTACACCCCGGATAACATCCAAGTCCGTTGGCTGGTAAATGACAAGATGGCTCCCATTCAGGGTCAAACCTCCCCTCCACAGAAAGACGGTCAGGGGACCTTCTCCACCACCAGCCAGATCAACGTCACCAAGTCAGACTGGGCTTCGGGAGACAAATACACCTGCAAAGTCGAGCACCCGGCAACCAGCTCAAGAGCCCAAGACACCATCCACAACTGTGCAG
NC_090938.1	chr13	350523144	350523455	Amme_IGHC_004|IGHY_CH1|F|REV|	Amme_IGHC_004	IGHY_CH1	F	REV	NA	IGH	NA	E	E	E	E	E	E	NA	S31436	91.26%	Ambystoma mexicanum	AGCTCAACCTTCCAAGCCTTCGGTCTTCCCACTAGTTCCATGCTGTGGATCCACGCCTGATACCAATGTGTCCATTGGCTGCCTGGTGACCGGTTACCTCCCAGAGCCCGTGGAAGTGTCGTGGAAGGCAGGAAGCACCACAATGCCAGGAGGGAAGACATTTCCAGCTGCTCAGCAAACAAGCTACGGCGGTTATACCACGAGCAGCCAGATCCGCATTCCAGCCTATGAATGGGGGACCAACAGTTACTCCTGCAGCGTGAAACACAAACCCACAAGCACCGAAATCACCAAAACAATAACAAGTGCAG
NC_090938.1	chr13	350723874	350725852	Amme_IGHC_003|IGHX_IC|F|REV|	Amme_IGHC_003	IGHX_IC	F	REV	NA	IGH	NA	E	E	E	E	E	E	NA	NA	NA	NA	GTGAAGAAGAAGTGAGGACCTATCTTCTTTCAGGTGCCTGAATGCGGACCAAAGGCTAGCTTCAAGGTGATGAGGACGACACTTACTTACTACGTGTTATCATATCTTAGGGTTCTTACATAGATAGCACTTGCTTCCAGTGTTGCAGCATCAAGGAACTGTAAAAATAGCAGTTGACATTGCCCAAGTCAGTGCTCTTCATTTTATCGACCACAGTAGAATGAAAGGCCGAGCACTGAAAATCAGGATTCAAACTAAAGACAATTAGCATCTGTAGCAGCTGAACCCACCGAGCTGTCTGATATCGTGGAGAGTTTGAATATATCGGTTAGGACCCTTTCGACCTCTAGGCCAGTACAACTTAAGCTACTTATATGAAATTTGTCCGCGGATGCGTGA…
NC_090938.1	chr13	350799848	350799979	Amme_IGHC_003|IGHX_TM|F|REV|	Amme_IGHC_003	IGHX_TM	F	REV	NA	IGH	NA	E	E	E	E	E	NE	NA	NA	NA	NA	ATTCGGCCAATCCCCTTCACGAAGTCGATGCCTGCTATGATGTGGAATGTGACTACAAAACCACTACAGCCACCTTCATGGTGCTCTTCCTGCTCAGCCTTTTCTACAGCGCCACAGTCACTCTCTTTAAG
NC_090938.1	chr13	350838251	350838806	Amme_IGHC_003|IGHX_CH4-S|F|REV|	Amme_IGHC_003	IGHX_CH4-S	F	REV	NA	IGH	NA	E	E	E	E	E	E	NA	CAO82107.1	98.46%	Ambystoma mexicanum	GATGGCTCGGCACGTGCCCCCCAAGTCTACCTGCTGCCCCCGAGCCCCGAGGAGCTTGCCCTCCAGGAGATGGTCACTCTCTTCTGCTACATCAAAGGTTTCAATCCCCCAGACACGTTGGTCAAGTGGCTTGCCAAGGGCAAGGAGGTGGACTCTGGCAGCTACGCCACCACAAGCCCCCTGCCGTCCCTTACAGGTGGCAGCTATTATCGCTACAGCAGTTTGCAGGTGCCGGCGGCTGAGTGGACCAAGGGGGACGCCTTCACCTGCGTGGTGGGCCACGAGGCCCTGCCAATGAACCTCGCCCAGAAGAGCATTGACAAGTCCTCTGGTAAACCCTCCAATATCAATGTGTCTCTTGTCATGTCCGAGAGCGCCAGCTCCTGCTACTGATGGCGG…
NC_090938.1	chr13	350838475	350838806	Amme_IGHC_003|IGHX_CH4-A|F|REV|	Amme_IGHC_003	IGHX_CH4-A	F	REV	NA	IGH	NA	E	E	E	E	E	E	NA	CAO82107.1	99.08%	Ambystoma mexicanum	GATGGCTCGGCACGTGCCCCCCAAGTCTACCTGCTGCCCCCGAGCCCCGAGGAGCTTGCCCTCCAGGAGATGGTCACTCTCTTCTGCTACATCAAAGGTTTCAATCCCCCAGACACGTTGGTCAAGTGGCTTGCCAAGGGCAAGGAGGTGGACTCTGGCAGCTACGCCACCACAAGCCCCCTGCCGTCCCTTACAGGTGGCAGCTATTATCGCTACAGCAGTTTGCAGGTGCCGGCGGCTGAGTGGACCAAGGGGGACGCCTTCACCTGCGTGGTGGGCCACGAGGCCCTGCCAATGAACCTCGCCCAGAAGAGCATTGACAAGTCCTCTG
NC_090938.1	chr13	350840651	350840975	Amme_IGHC_003|IGHX_CH3|F|REV|	Amme_IGHC_003	IGHX_CH3	F	REV	NA	IGH	NA	E	E	E	E	E	E	NA	CAO82107.1	100.00%	Ambystoma mexicanum	CAGAGCCATGCTCATTAAGCATTGCAGTCTCCCTGCTGCCACCGCCCTTTGAAGAGCTGTACCTAACGCACAGCGGCCACCTCACTTGCCTGGCCACCAACATCAAAACGACGCAGAGCTTCGAGATTGTCTGGACAAGGGACACAGCGGGTCCTTTAAACGTGGTGACAGATGACCCTCAACTGAATGATAACGGGACCTACAGCGTCACCAGCAGGTTGGCTGTTTGCGCTGAGGAGTGGATAAGCGGGGAGAAGTTCACATGCACCGTCAAGCACCAGGATCTGCCCTCACCAGTCAAGGTGGACATCATGAAGCGGAAGG
NC_090938.1	chr13	350843919	350844277	Amme_IGHC_003|IGHX_CH2|F|REV|	Amme_IGHC_003	IGHX_CH2	F	REV	NA	IGH	NA	E	E	E	E	E	E	NA	CAO82107.1	99.16%	Ambystoma mexicanum	GTGACACCCTGTACCCCACCGTCGGTGAAGGCTGTCCTCAGTTCCTCATGTGATGCGCCCCAACTGCGCAGAAACCGCAGCGCCCCCAAGAATTCCCGCATCTCCGCTGTGGACCTCATTTGCCTGATATCAGACTACTATCCCAGCCACCTACAGGTGCAGTGGTTGGCCAATGGGAAGCCGTCGTCTCTGTCAGCCTCTGTCCCATCGCCTTCGAAAGGAGAGAATGGCCTGTTCAGTGCCACGAGCCGATTGAGCGTGCTCCAGGGTGAATGGAACCAGGGCACCCTCTACTCCTGCGATGTCACCCACACTGCCACCAATGCTTCCATCATGGCAAACATCAGCAAATGTGCAG
NC_090938.1	chr13	350847007	350847324	Amme_IGHC_003|IGHX_CH1|F|REV|	Amme_IGHC_003	IGHX_CH1	F	REV	NA	IGH	NA	E	E	E	E	E	E	NA	CAO82107.1	100.00%	Ambystoma mexicanum	CATTGTCTTTGCAGAGCCCGTAACGGCCCCCACGGTGTTCCCGCTGATCCCCTGCTGCGTGGACCGGGGGTCTACGAGTCCGTTGACTCTGGGCTGCTTGATGTCCGGTTACCTGCCAGAGCCCGTGAACGTTACATGGACTTCCGGGTCAACCGTATCCAGCGTGCGGACGCCATCATCGGCGTACAACGCGGCCAGTGGCCTGCACATGCGCAGTAGCCAAATCACGGTCCCCGCTGGCAGCTGGATCACCGGCAAGTACACCTGCAGCGTGGAGCACGAGTACACCGGGTTAAAGCAGGAGAAGACGGTGGCTG
NC_090938.1	chr13	351186874	351188028	Amme_IGHC_002|IGHD_TM|F|REV|	Amme_IGHC_002	IGHD_TM	F	REV	NA	IGH	NA	E	E	E	E	NE	E	NA	NA	NA	NA	AGGTTAAATAATCTTTGTGTCCAACGGGATAAGGACAGCAGTGATGGTCTACTCTGTGCTATACTGCAACAAGTTCAGGGGCAATGGATCCTAAGCTGTCCTTCAGCAGTCATGTTCGGTTATAAAATGGAGAATAATAGTATATTGGAAATAATTGACGCTATCAACTCCTTTCATTGATGTGCCTCAAAGGTTGTCAGACCTTGGACAGACATTCAGCTTTTCAGATGCTTTTCACAAGCTCCAGACTTGTCTAAGAAGCGGACCTCTGGTGGATCCTGACTTTCTCAAAGTGGGCTGTGAACATACATTTAAAACCCTTAAATCAGATGATTGTGTGATGGACTTGCCTTCTGCTAAACTGGCTGCCTGTGTTCTACCTACAGCTTGACGCAAATT…
NC_090938.1	chr13	351215341	351215515	Amme_IGHC_002|IGHD_IC|F|REV|	Amme_IGHC_002	IGHD_IC	F	REV	NA	IGH	NA	E	E	E	E	NE	E	NA	NA	NA	NA	CACACTCACAGGCAAGCCGACCATTGATGATATCCCACGAGACTTCAGTGATGCAGGAGGTTTTGACTTGAGCGAACTGGATGAAGCGGGCAGCGTGTGGACCACCGCCTCTACCTTCATTGCTCTCTTCCTCCTCACCCTGTTGTACAGCAGCTTTGTTACCTTTGTTAAGGT
NC_090938.1	chr13	351239808	351240149	Amme_IGHC_002|IGHD_CH8|F|REV|	Amme_IGHC_002	IGHD_CH8	F	REV	NA	IGH	NA	E	E	E	E	NE	E	NA	BAV35206.1	59.43%	Cynops pyrrhogaster	TTACAGGTCCGATGAAGTCTCCAGTAATTGCCTTTGTATCCCCACTCATTGATGAGTTATCTCCTGAACTGCTCACCCTGGTCTGTTTGGTCAAGGACTTTTACCCTGAAGGTATCATTGTAGCATGGGAGAACAGCACAGAGATGGGACTTTCCTCCGCCATAGATGGCACAGCACAGTGCAACCACAGCATTCAGGTCTGCTCCTTCACCAGCCTGCTGTTCGTGCCACGGGCCGCATGGCTGGCAGGAGCCACCTACATCTGTGTGGTGAGCCACGTCTCCTCAGAGCAGAGTTTCAAGAAAAGCGTCAGCATACAAACAGGTAAACACATTTCAGTC
NC_090938.1	chr13	351240858	351241169	Amme_IGHC_002|IGHD_CH7|F|REV|	Amme_IGHC_002	IGHD_CH7	F	REV	NA	IGH	NA	E	E	E	E	NE	E	NA	KAJ1137382.1	49.50%	Pleurodeles waltl	AGGGCACCAGTTTCCTGCATCACTCACGAACATTATCAAGCCCTCCTTTGAAGAACTTTTCAGACTCAAGAAATCCGCCTTCATCTGCCGGACTGAGATAAGGAATGCCAGCATAAAGTGGGATGTGAACCTCGAAGCTCAGCAGGCAGGGGTCGACCTAACGCAGTCGAGATACTCATACAGCAGCACATGGACAAAGAGTACCCTCCCAGTCACTCTTTCCCAGTGGAATGCAACCAAGACGCTCACCTGCCAACCACAGTATGGGTCTGTTGCATTTCCCAGGCACTCAATCGAAGTGAATTCAGGTA
NC_090938.1	chr13	351271539	351271872	Amme_IGHC_002|IGHD_CH6|F|REV|	Amme_IGHC_002	IGHD_CH6	F	REV	NA	IGH	NA	E	E	E	E	NE	NE	NA	BAV35206.1	57.14%	Cynops pyrrhogaster	AGGCACAGGTCAGATGAAGCCACCGATCATCTCCATTTTGCCATCACTTTCTGAAGATGTTTCGACCAGTGAGCTGCTGACTCTGGTCTGCTTAGTCAATTATTTTTACCCTGAAGACATTTTTGTGACTTGGGACAATGGCGCAAAGGCAGGATCACACTCTCCTGTCAACAGTGCAGTTCAGTGCAACCACAGCATCCAGCTCTGTTCCATGACTAGCATGATGGAGGTGCCACATTGGGAGTGGCTGGCGGGTATCAACTACACCTGTGTGGTGGGCCACATTTCCTCGGAGCAGAGTGTCAAGAAATCCATCAACAGACATACAGGTAA
NC_090938.1	chr13	351278432	351278748	Amme_IGHC_002|IGHD_CH5|F|REV|	Amme_IGHC_002	IGHD_CH5	F	REV	NA	IGH	NA	E	E	E	E	NE	E	NA	KAJ1137382.1	48.51%	Pleurodeles waltl	GCATACAAGAAGGCAACACCGCACACCTACATCATCAAGCCCTCCTTCCAAGAGCTTTTCAAGCACAAAAAGTCTGTGATTACCTGCCTTTCTGAAATTAGGAATACCGGCTTGAAGTGGGAAGTCAATGGCAAGCTCCAGACAAAGGACGTGGTAACTGACATGTTCCAGAACTCTATAGATGGCATATGGGCCAAGAGTACTTTGCATGTCACCCTTTCGCAATGGAACACAACCAAGAACTTAACATGCCAGCCTGATCATCTTTCTGTTGTGTTTCCGCAGCAGAAATTTGTGAGGAATTTGGGTAAGTGTC
NC_090938.1	chr13	351364462	351364777	Amme_IGHC_002|IGHD_CH4|F|REV|	Amme_IGHC_002	IGHD_CH4	F	REV	NA	IGH	NA	E	E	E	E	NE	NE	NA	CAL68662.1	63.21%	Pleurodeles waltl	AAATCCAGCCAACAGTGCCTACCGTCAACCTACTCATCCCCAGCGTGCAAGATCCCTCTGATGCAGAGTCCCTCACCCTCTTCTGTGACGTCACCGGCTTCTACCCACAAGACATCAGCATCAAGTGGAAGACCAACAAGACAGTGGTGGTGGCTGAAACCCGCTATACCAATGGGCCGATCTCTGCCTCGGATTCAGCGTTTTACACTTACAGCCTACTGAGGGTGGGGAAGAACGAGGGAGGAGACTACACCTGTGAGGTGTTCCACGAGACCCTGCAGTCCCCGAAATGTGAAACTAAATATGATGTTTTTG
NC_090938.1	chr13	351366966	351367291	Amme_IGHC_002|IGHD_CH3|F|REV|	Amme_IGHC_002	IGHD_CH3	F	REV	NA	IGH	NA	E	E	E	E	NE	NE	NA	BAV35204.1	50.49%	Cynops pyrrhogaster	GCAGCTTGTCTTAAGGGTATGCCTGCACCAGTGGTGTATCTTGTCAGGCCATCCTACCAGGATATTTCGGCCCGCAAGGCTTCCGTTGGCTGCCTGGTGCTAAGCCATGACTTGCACACGGCGGATATCAGCTGGACAATTGACGGGAAGGCCGCCCGGTCACCACAGTTGGAACACATCATCCAGCACAGCAATAGCACAGTTAGTAGGTGGAGCAAGCTCCCGGTGAGCCAAGAAGATTGGAAGATGGTCAAGACCTACACCTGCAAAGTGACTCACAGCTGCCTCGGCGAAGCAAAAGCTGAACTTAGCACAAGAGTATCAA
NC_090938.1	chr13	351395807	351396149	Amme_IGHC_002|IGHD_CH2|F|REV|	Amme_IGHC_002	IGHD_CH2	F	REV	NA	IGH	NA	E	E	E	NE	NE	NE	NA	CAL25718.1	57.94%	Pleurodeles waltl	CCAGCCTGTCCTAAATACAAAGAGGTTGACCCTGCGGTGCAAGTCCTGTTGCCCTCTTGCAAGGTGACTGACGACTTCGACCTAACATGCCTGCTTACCAACTACAACCCCAACAACTTGAACGTCAGGTGGCTGATCAACGGTGTCCAGAAAACCTCCCCGAAGAGCAAGTTTGAGGCTCTCAAAGCCAGTGATGGCACCTTCGTTGGCAGGAGCAATTTCCCGGTGACCAAAGAGAGCTGGGAGAATGGAGACGCATACACATGCAACGTGGTCCGTGCAAAGGGAGCTGAACTATTTCCTGACATGTACAACATTAGTAGGTGCTCAGGTAAGCTGGAT
NC_090938.1	chr13	351419847	351420160	Amme_IGHC_002|IGHD_CH1|F|REV|	Amme_IGHC_002	IGHD_CH1	F	REV	NA	IGH	NA	E	E	E	NE	NE	NE	NA	AIW06022.1	54.37%	Andrias davidianus	CTAAATTATCCAAACCTTCGGTCTTCCCGCTGATATCATGCTGCGCAATCGAGAAGAGCTCCCTTCGGTCCATTGGATGCCTGGTGACTGGCTTTCTGCCCAGTCCGGCAGAGGTGACGTGGAGTTCAGGCGGTCCTATTACCACTGGAATCAAGACCTTCCTGGGCACTACCGAGAAGAGCTCCAGCACCCAGATCATGAGCAGCCAGCTGAGCGTGGAAGACTCAGACTGGCAGACAAAGACCTACGAGTGCACAGTGAACCACAAGGCAACATCAACCATGCTGAAGAAGGAGCTCAAAAGTGAAGGTTG
NC_090938.1	chr13	351430255	351430713	Amme_IGHC_001|IGHM_IC|F|REV|	Amme_IGHC_001	IGHM_IC	F	REV	NA	IGH	NA	E	E	E	E	E	E	NA	NA	NA	NA	GTGAAATACACTTAGGAGTCCGGAGTGCTTACTCACTAGGATCATTTTCCAGGATCTTCCCATGTCAGACTCCGCCTGATGCCTTCAAACCCTTGCAGCATGTTATACAGCACCATTACAGACACTGAACCCTGACTTGAGCAAACTCCTCTGTACATAACATTTTCCAAGATAACTCCAGAACTCCTTGGGTTTTGTTGAGTTTTTTTTTCTTCTTTTCTTGTGCCTGGAACTTTTGTCAACCCTTTGGACCTACTAGCAGTGCGGGGAAAAAAAGCTTTTTGGCCATTTCCACAAAAAGCTGCTTAACCGATCCGAACAGAGCTCAGAATGCACAACCGAAGGCACTCAGTGCTATAAAACCAATTCCAATGGAAATTGCAAAAGTCACTGACTTAA…
NC_090938.1	chr13	351431211	351431238	Amme_IGHC_001|IGHM_TM_A|F|REV|	Amme_IGHC_001	IGHM_TM_A	F	REV	NA	IGH	NA	E	E	E	E	E	E	NA	NA	NA	NA	TATAGCGCCACTGTGACCCTTTTTAAG
NC_090938.1	chr13	351431238	351431324	Amme_IGHC_001|IGHM_TM_S|F|REV|	Amme_IGHC_001	IGHM_TM_S	F	REV	NA	IGH	NA	E	E	E	E	E	E	NA	NA	NA	NA	CCTTGTACATCGACGAGGAGGAAGATCTGGAGAACATCTGGAGTACCACATCCACCTTCATCATCCTCTTCCTCCTCAGCATCTTC
NC_090938.1	chr13	351438159	351438748	Amme_IGHC_001|IGHM_CH4|F|REV|	Amme_IGHC_001	IGHM_CH4	F	REV	NA	IGH	NA	E	E	E	E	E	E	NA	A46532	98.51%	Ambystoma mexicanum	GGAAATCAACGCAGGAAACCCTCTGTGTACATCTATCCTCCACCTTCAGAAGAACTGGCCTTGAAGGAGACAGCCACCATTGTCTGCCTGATGAGGGGCTACCATCCGTGTGACCTCTTTGTCAGATGGCTGGAGAACTCACAGCAGCTGCAGAAGCAAGACTACGTGAACACCAAGCAGGCTGAGGAGGTAGATCCTACGACAGGACAGAAATCTTGCTTCATGTACAGCATGTTGAAGATCCCCGCTGCACAGTGGACTGCCGGAAACACCTATACCTGCGTGGTCGGCCACGAGGCCCTCCCCCTTCAAATTACTCAGAAAAGCATTGACAAGTCTTTTGGTAAACCCACAAACATCAACGTGTCTCTTGTAATGTCTGACACTGCAAACAACTGT…
NC_090938.1	chr13	351439708	351440040	Amme_IGHC_001|IGHM_CH3|F|REV|	Amme_IGHC_001	IGHM_CH3	F	REV	NA	IGH	NA	E	E	E	E	E	E	NA	A46532	97.27%	Ambystoma mexicanum	GCACAAGTGGGACCAGTGAAAGTGACTGCGTTCACGGTCGCCCCCACCTTCGAGGATATGTTCGAGAGCAAGTCGGCGAAGCTCACATGTATCGTCACTAACATGGGAACGATCGAAGGCTTGAACATCACATGGAGCCGGGAAGACACAAACGAAGTGCTAAAGACTGAAATCACAAATCCGATTTTTCATGACAACGCTACGCTCTCAGTCATGGGCATTGCCACTGTGTGTGCCGACCAGTGGGACGCACACCACAAATTTGTCTGCAAAGTCCTACACCAAGATCTTGCTGAACAGAGGGTGCTCTCCCTTCAGAAGCCAAATGGTAA
NC_090938.1	chr13	351441852	351442182	Amme_IGHC_001|IGHM_CH2|F|REV|	Amme_IGHC_001	IGHM_CH2	F	REV	NA	IGH	NA	E	E	E	E	E	E	NA	A46532	99.08%	Ambystoma mexicanum	CAGTCCAAAGGATCAGCAAGCCCACTGTCACTCTGCACGCTCCAGCTAGGGAAGACATAATCAACAACAATGCCACCATTGTATGCATTTGTCGAGGCTTCCACCCTCAGCCGATCAGCATCAAGTGGATGAAGAATGGGAAGGATGTGACCTCCGGCATCTATACAGAGGAGCCAGTGGCCGATACAGCTGGCAACTTCGACGTCACTAGCCTGCTAAACATCGAACCCATGGACTGGAACATGGACACTGTGTACTCTTGTGTGGTGGACCACACGGCCTCCAAATTCTGGAACACCAGGAACATGAGCAAGTCTATGCTCTGTGATG
NC_090938.1	chr13	351442805	351443119	Amme_IGHC_001|IGHM_CH1|F|REV|	Amme_IGHC_001	IGHM_CH1	F	REV	NA	IGH	NA	E	E	E	E	E	E	NA	NA	NA	NA	CACTTCAGCTGCGGCACAAGCCCCGTCTGTCTATCCTCTCATTTCCTGTGGTGCTTCGCTTGACCCCGTGGTGATTGGTTGCTTGGCAAAAGGCTTCCTCCCTGACTCAGTTACCTTCGACTGGACTGATAAGAACAATGCAAGCTTCAGCGCCGGACTTGCCAAGCTCCCATCCGTGACAACTGGTGGCTTATATAGTGCAAGCACCCGTGTGAAGGTGCCCTCTGAGAGCTGGAAAAACAGGGATCCTTACTACTGCAAAGTCACACACCCTTCCTTGGGACAGCCTCTGACAAAAAAGGTTCAATTTTCAG
NC_090938.1	chr13	351462215	351462263	Amme_IGHJ_001|IGHJ_exon|F|REV|	Amme_IGHJ_001	IGHJ_exon	F	REV	NA	IGH	NA	E	E	E	NE	E	NE	NA	NA	NA	NA	GAAACTTGGCCGACTGGGGAAAAGGAACTCAGGTCACTGTTACTGAAG
NC_090938.1	chr13	351463830	351463884	Amme_IGHJ_002|IGHJ_exon|F|REV|	Amme_IGHJ_002	IGHJ_exon	F	REV	NA	IGH	NA	E	E	E	E	E	E	NA	NA	NA	NA	ACTCTGGAGTTTTCGACTACTGGGGGCCCGGGACCCTGGTCACCGTCACTTCAG
NC_090938.1	chr13	351464059	351464116	Amme_IGHJ_003|IGHJ_exon|F|REV|	Amme_IGHJ_003	IGHJ_exon	F	REV	NA	IGH	NA	E	E	E	E	E	E	NA	NA	NA	NA	CCTATGGAGCTGCCTTCGACTACTGGGGGCCAGGATCCATGGTGACCGTCACTTCAG
NC_090938.1	chr13	351464962	351465016	Amme_IGHJ_004|IGHJ_exon|F|REV|	Amme_IGHJ_004	IGHJ_exon	F	REV	NA	IGH	NA	E	E	E	E	E	E	NA	NA	NA	NA	ATTATTATGGCCTCGATTACTGGGGACAAGGGACTCTGGTAACTGTCACGGCAG
NC_090938.1	chr13	351465153	351465207	Amme_IGHJ_005|IGHJ_exon|F|REV|	Amme_IGHJ_005	IGHJ_exon	F	REV	NA	IGH	NA	E	E	E	E	E	E	NA	NA	NA	NA	CTAATTACGGATTCGACTACTGGGGACAAGGCACCTACGTCGAAGTCACTTCAG
NC_090938.1	chr13	351466148	351466202	Amme_IGHJ_006|IGHJ_exon|F|REV|	Amme_IGHJ_006	IGHJ_exon	F	REV	NA	IGH	NA	E	E	E	E	E	E	NA	NA	NA	NA	CTTACAGTGCTTTCGATTACTGGGGACCAGGCGTGCTTGTGACAGTGACCGCAG
NC_090938.1	chr13	351466630	351466683	Amme_IGHJ_007|IGHJ_exon|F|REV|	Amme_IGHJ_007	IGHJ_exon	F	REV	NA	IGH	NA	E	E	E	E	E	E	NA	NA	NA	NA	TAGCGGAGCCTTCGACTACTGGGGACAAGGGACCCTGGTGACCGTCACTTCAG
NC_090938.1	chr13	351467413	351467477	Amme_IGHJ_008|IGHJ_exon|F|REV|	Amme_IGHJ_008	IGHJ_exon	F	REV	NA	IGH	NA	E	E	E	E	E	E	NA	NA	NA	NA	TATTATGATTACTTCGATGTTTGGGGCCAGGGGACCCAGGTCACCGTCACTGCAGGTGAGGGAC
NC_090938.1	chr13	351467827	351467878	Amme_IGHJ_009|IGHJ_exon|F|REV|	Amme_IGHJ_009	IGHJ_exon	F	REV	NA	IGH	NA	E	E	E	E	E	E	NA	NA	NA	NA	ACTACTACTTCGACTACTGGGGAAGTGGCACCTTCGTCACCGTCACCTCAG
NC_090938.1	chr13	351468604	351468658	Amme_IGHJ_010|IGHJ_exon|F|REV|	Amme_IGHJ_010	IGHJ_exon	F	REV	NA	IGH	NA	E	E	E	E	NE	E	NA	NA	NA	NA	ACGGAACCCACTTCGATGTCTGGGGCCAAGGGGTCCAGGTCACAGTTACCTCAG
NC_090938.1	chr13	351582974	351582985	Amme_IGHD_001|IGHD_exon|F|REV|	Amme_IGHD_001	IGHD_exon	F	REV	NA	IGH	NA	E	E	E	NE	E	NE	NA	NA	NA	NA	TACGGGGGGAG
NC_090938.1	chr13	351635309	351635322	Amme_IGHD_002|IGHD_exon|F|REV|	Amme_IGHD_002	IGHD_exon	F	REV	NA	IGH	NA	E	E	E	NE	E	NE	NA	NA	NA	NA	TATCGGGGGCTGG
NC_090938.1	chr13	351655299	351655310	Amme_IGHD_003|IGHD_exon|F|REV|	Amme_IGHD_003	IGHD_exon	F	REV	NA	IGH	NA	E	E	NE	NE	NE	NE	NA	NA	NA	NA	TACGGTGGGAG
NC_090938.1	chr13	351778363	351778374	Amme_IGHD_004|IGHD_exon|P|REV|NE	Amme_IGHD_004	IGHD_exon	P	REV	NE	IGH	NA	NE	NE	NE	NE	NE	NE	NA	NA	NA	NA	GGTACCAGCGG
NC_090938.1	chr13	351889455	351889493	Amme_IGHV_001|IGHV_RSS|F|REV|	Amme_IGHV_001	IGHV_RSS	F	REV	NA	IGH	CLAN_II_All	NA	NA	NA	NA	NA	NA	NA	NA	NA	NA	CACAATGAGAGAGAGGAAGGAAGAACCTTGACAAGAAC
NC_090938.1	chr13	351889493	351889799	Amme_IGHV_001|IGHV_exon|F|REV|	Amme_IGHV_001	IGHV_exon	F	REV	NA	IGH	CLAN_II_All	E	E	E	E	E	E	97	AAB86386.1	0.91	Ambystoma mexicanum	GCGCCATTTCCCAGGTCACTCTGCTGGAGTCCGGCCCTGGGCAGGTGAAGCCCTCGGAGACCCTCACCCTCACGTGTAAAGTCTCCTCTTCTCTCAGTGGATACTATTGGGCTTGGATACGGCAGCCCCCCGGGAAAGGCCTGGAGTGGTTGGGATACATTCATTATTCGGGAAGCCCCACATACTATGCACCTTCTTTACAAAGTAGAACAACAATGACCGTGAATTCCCCACAAAATGAGTATTCCCTCAAAATGACCGGCATGGGAGCTGATGACGCAGCCAAGTATTACTGTGCAAGATATG	306
NC_090938.1	chr13	351889896	351889942	Amme_IGHV_001|SP_exon|F|REV|	Amme_IGHV_001	SP_exon	F	REV	NA	IGH	CLAN_II_All	E	E	E	E	E	E	NA	NA	NA	NA	ATGTCGATTTTCATCACACTTGTGGTTGCCATGACCTTTCCTTTCG
NC_090938.1	chr13	351989056	351989094	Amme_IGHV_002|IGHV_RSS|F |REV|	Amme_IGHV_002	IGHV_RSS	F	REV	NA	IGH	CLAN_II_All	NA	NA	NA	NA	NA	NA	NA	NA	NA	NA	CACAGTGCGAGGAAGGAAGTCATGGCTCGCGCAAATAC
NC_090938.1	chr13	351989094	351989406	Amme_IGHV_002|IGHV_exon|F|REV|	Amme_IGHV_002	IGHV_exon	F	REV	NA	IGH	CLAN_II_All	E	E	E	E	E	E	82	CAE02683.1	78.18%	Pleurodeles waltl	GTGTGCTGTGCCAGGTGTCCCTGCTGGAGTCCGGTCCTGGAGTTGTGAAGCCCTCAGAGACCCTCAGACTGACCTGTAAGGTCACTGGTGCGTCTCTCACCGATAGCTGTTGCTGCTGGAGCTGGATCCGGCAGCCTCAAGGGAAAGGGCTGCAGTGGTTGGGAAGGATCTGCCCTGCTGGTAACACATACTACCCCGAGTCTCTGAAAAGCCGTGTGACCGTCACCAGAGACACTTCCAGGAATGAGTACTCGCTGCAGATGAGCAGCGCGAGAGCTGAGGACACAGCCACCTTTTACTGCGCCCGCGATG	312
NC_090938.1	chr13	351989488	351989534	Amme_IGHV_002|SP_exon|F|REV|	Amme_IGHV_002	SP_exon	F	REV	NA	IGH	CLAN_II_All	E	E	E	E	E	E	NA	NA	NA	NA	ATGAGTCCCGTGTGCACTTACCTGTGTGTTCTCCTTTCTGCTTCAT
NC_090938.1	chr13	352009717	352009756	Amme_IGHV_003|IGHV_RSS|F|REV|	Amme_IGHV_003	IGHV_RSS	F	REV	NA	IGH	CLAN_III_All	NA	NA	NA	NA	NA	NA	NA	NA	NA	NA	CACTGCAGGAGAAAGCAGCTTCCTCCTTCTACAAAAACG
NC_090938.1	chr13	352009756	352010065	Amme_IGHV_003|IGHV_exon|F|REV|	Amme_IGHV_003	IGHV_exon	F	REV	NA	IGH	CLAN_III_All	E	E	E	E	E	E	97	CAE02683.1	74.71%	Pleurodeles waltl	GCGTTGGTGCTGACATTCTCCTGACCCAGGTCGGCGACGCTGTTAAGAAGCCCGGGGAGTCCCATGAGCTCTCCTGCCGGGGGTCCGGCTTCAGCTTTGGGGGTTATTATATGCACTGGGTCCGGCAGGCGCCGGGGAAGGGCCTGGAGTGGGTGGGGGTGGTATGGCATGACGGAAGCCAGAAACATTACTCGGCCTCAGTGCAGGGCAGGTTCACCATCTCCAGGGATAACCCCAGCAGCACAGCGCGGCTACACATGGGCAGCCTGAGGACGGAGGACACTGCCAAGTATTACTGCGCCAGAGACA	309
NC_090938.1	chr13	352010162	352010199	Amme_IGHV_003|SP_exon|F|REV|	Amme_IGHV_003	SP_exon	F	REV	NA	IGH	CLAN_III_All	E	E	E	E	E	E	NA	NA	NA	NA	ATGTGGATATTGGCGCTTACTCTGTATGTTTTCACCG
NC_090938.1	chr13	352070796	352070834	Amme_IGHV_004|IGHV_RSS|F|REV|	Amme_IGHV_004	IGHV_RSS	F	REV	NA	IGH	CLAN_III_All	NA	NA	NA	NA	NA	NA	NA	NA	NA	NA	CACAGCAGCACAAACCAGCACCTCCCTGTACAAAAACC
NC_090938.1	chr13	352070834	352071145	Amme_IGHV_004|IGHV_exon|F|REV|	Amme_IGHV_004	IGHV_exon	F	REV	NA	IGH	CLAN_III_All	E	E	E	E	E	E	97	AAB86395.1	81.63%	Ambystoma mexicanum	GCGCTGTCGCAGATATTCTCCTGACCCAGGTCGGTGACGCTGTTAAGAAGCCCGGGGAGTCCCATGAGCTCTCCTGCCGGGGGTCCGGGTACAGCTTTGGGGGTTATCATATGCACTGGGTCCGGCAGGCTCCAGGGAAGGGCCTGGAGTGGGTGGGGACGATATGGCATGACGGAAGCCAGAAATATTACTCGCCCTCAGTGCAGGGCAGGTTCACCATCTCCAGGGATAACCCCAGCAGCACAGCACGGCTACACATGGGCAGCCTGAGGACAGAGGACACTGCCAAGTATTACTGCGCCAGAGACCCA	311
NC_090938.1	chr13	352071242	352071279	Amme_IGHV_004|SP_exon|F|REV|	Amme_IGHV_004	SP_exon	F	REV	NA	IGH	CLAN_III_All	E	E	E	E	E	E	NA	NA	NA	NA	ATGTGGATATTGGCGTTTACTGTGTATCTTTTCACCG
NC_090938.1	chr13	352156905	352156943	Amme_IGHV_005|IGHV_RSS|F|REV|	Amme_IGHV_005	IGHV_RSS	F	REV	NA	IGH	CLAN_II_All	NA	NA	NA	NA	NA	NA	NA	NA	NA	NA	CACAGTGGCAGAGAGCAGTGGAGTGCCATTACAAAAAC
NC_090938.1	chr13	352156943	352157259	Amme_IGHV_005|IGHV_exon|F|REV|	Amme_IGHV_005	IGHV_exon	F	REV	NA	IGH	CLAN_II_All	E	E	E	E	E	E	100	KAJ1137439.1	69.66%	Pleurodeles waltl	GTGTCCGTTCACAGCTTGCTTTAGTGCAGTCCGGGGCAGGAGTCGTGGCGCCCTCGCAGTCTCTGCACCTGGCCTGTGCGGTCTCAGGCGCATCGATCACTGACAGCAGCAAGATCTGGTCCATTGACTGGATCCGGCAGCTTCCGGGGAAAGGCTTGCAGTGGATCGGGCGCATCCGGTATGTTGGAGACACAAACTACACGCCCGCTTTGCAGAGCCGGTCAAGGGTCAGCAGAGACACTGCCAAAAACACGGTGTCTCTGGAAGTGAGAGAGATGAAAACTGACGAGACGGGCACATATTATTGTGCCAAATA	316
NC_090938.1	chr13	352157359	352157405	Amme_IGHV_005|SP_exon|F|REV|	Amme_IGHV_005	SP_exon	F	REV	NA	IGH	CLAN_II_All	E	E	E	E	E	E	NA	NA	NA	NA	ATGGTCTCTGTGTGTGCCTTATGCTTTCTGCTGGCTGTGTCCGCGG
NC_090938.1	chr13	352251894	352251932	Amme_IGHV_006|IGHV_RSS|F|REV|	Amme_IGHV_006	IGHV_RSS	F	REV	NA	IGH	CLAN_III_All	NA	NA	NA	NA	NA	NA	NA	NA	NA	NA	CACATTGGGGGGAACCAACTCACTTCTCAAACAAAATC
NC_090938.1	chr13	352251932	352252235	Amme_IGHV_006|IGHV_exon|F|REV|	Amme_IGHV_006	IGHV_exon	F	REV	NA	IGH	CLAN_III_All	E	E	E	E	E	E	99	AAB86395.1	88.89%	Ambystoma mexicanum	GTGTCCGGTCTCAAATTGTCCTGACGCAGTCCGGGTCAGAAACCAGGAAGCCCGGGGAGTCCCTGCAGCTGGCATGTGCAGTCACTGGGTTTGCCATCAATGATTATTACATGGGTTGGATTAAACAGGTACCCGCCAAGGGACTAGAGTGGCTGGTCTTGTATCATAAACCTTCGGCTACAAACTATTATTCGTCGGCAGTTCAGGGCCGCTTCACGGCTTCCAAGGACAGCACCAATTTCTACCTCCAAATGCCCGCTTTGAAAACCGAAGATAGCGCCGTGTACTACTGTGCGAGATATT	303
NC_090938.1	chr13	352252334	352252383	Amme_IGHV_006|SP_exon|F|REV|	Amme_IGHV_006	SP_exon	F	REV	NA	IGH	CLAN_III_All	E	E	E	E	E	E	NA	NA	NA	NA	ATGACTGGATCCACGTTCAAGCTCTTTCTTTTTGCGGCTGGCATGTCAT
NC_090938.1	chr13	352279618	352279657	Amme_IGHV_007|IGHV_RSS|F|REV|	Amme_IGHV_007	IGHV_RSS	F	REV	NA	IGH	CLAN_II_All	NA	NA	NA	NA	NA	NA	NA	NA	NA	NA	CACAGCGAGAGGAAGGAAAGCAGGAGTCACACAAAAACT
NC_090938.1	chr13	352279657	352279979	Amme_IGHV_007|IGHV_exon|F|REV|	Amme_IGHV_007	IGHV_exon	F	REV	NA	IGH	CLAN_II_All	E	E	E	E	E	E	153	KAJ1137441.1	76.77%	Pleurodeles waltl	GAGTGCATTCCCAGATTTCCCTTGGGGAGTCCGGCCCTGGGGACCTGCAGCCATCGCAGACCCTCAGAGTGGTGTGTAAGGTGTCCGGTGCCTCCCTGACTGACAGCAGCAACATGCATGGAGTTGACTGGATCAGGCAGGCACCTGGGAAAGGGCTGGAGTGGGTGGGGGTCATATATTACAATAATGGCATTTATCAGTCCCAGTCGCTCCAAAATCGAGTGACCATCTCCAGGGACACGGCCAAAAAGGAGGTGTATTTAGAACTAAGAAGTGTGGAAACTGGAGACGGAGGCACTTACTACTGTGCACGACATGTAGG	322
NC_090938.1	chr13	352280132	352280178	Amme_IGHV_007|SP_exon|F|REV|	Amme_IGHV_007	SP_exon	F	REV	NA	IGH	CLAN_II_All	E	E	E	E	E	E	NA	NA	NA	NA	ATGCCGTCCTTATACGCGGCACTTCTCTTCTTCTTTGCACACACGG
NC_090938.1	chr13	352370159	352370197	Amme_IGHV_008|IGHV_RSS|F|REV|	Amme_IGHV_008	IGHV_RSS	F	REV	NA	IGH	CLAN_II_All	NA	NA	NA	NA	NA	NA	NA	NA	NA	NA	CACAGTGCACGAGAGGAAGGGAGGCCTGTGACAAGAAC
NC_090938.1	chr13	352370197	352370512	Amme_IGHV_008|IGHV_exon|F|REV|	Amme_IGHV_008	IGHV_exon	F	REV	NA	IGH	CLAN_II_All	E	E	E	E	E	E	104	KAJ1137396.1	49.51%	Pleurodeles waltl	GGGTTATTGCCCAGATCACCCTACTGGAGGCCGGACCTGGGACGGTGAAGCCCTCGCAGGACCTCCGGTTGAGCTGCAAAGTCACTGGATACCTTGTAACCAGCTCTGCTTGGTGGGCCTGGGTCCGGCAGCCCCCTGGAGGGCGTCTGGAATGGATTGGAATGCTCGAAAATGATGACGACAGAAGATTCTTCGCTCCTTCTTTCCAAAGTCGATGCACCATCACCAAGGACAATCCTAAAAACGAGTACTACCTGCGGATGACGGGCATGCGCGCTGAGGACACGGCCACGTATTACTGCGCGAGAGGAGATG	315
NC_090938.1	chr13	352370616	352370662	Amme_IGHV_008|SP_exon|F|REV|	Amme_IGHV_008	SP_exon	F	REV	NA	IGH	CLAN_II_All	E	E	E	E	E	E	NA	NA	NA	NA	ATGACACGTGTTGTCCTGTTTGCGTGTTTCCTCCTCTTTCCTTCCT
NC_090938.1	chr13	352459947	352459986	Amme_IGHV_009|IGHV_RSS|F|REV|	Amme_IGHV_009	IGHV_RSS	F	REV	NA	IGH	CLAN_II_All	NA	NA	NA	NA	NA	NA	NA	NA	NA	NA	CACAGCGAGGGGAAGGAAAGCAGGAGTCATACAAAAACC
NC_090938.1	chr13	352459986	352460309	Amme_IGHV_009|IGHV_exon|F|REV|	Amme_IGHV_009	IGHV_exon	F	REV	NA	IGH	CLAN_II_All	E	E	E	E	E	E	155	AAB86394.1	92.93%	Ambystoma mexicanum	GAGTGCATTCCCAGATTTCCCTGCGGGAGTCCGGCCCTGGGGTCCTGCAGCCATCGCAGACCCTCAGAGTGGTGTGTAAGGTGTCCGGTGCCTCCCTGACTGACAGCAGCAACATGCATGGAGTCCACTGGATCCGGCAGGCTCCTGGGAAAGGGCTGGAGTGGGCGGGGGCCGTATATCACAATAATGACATTTATCGCTCCCAGTCTCTCCAAAGTCGAGTGACCATCTCCAGGGATACGGCCAACAAGGAGGTGTATTTAGAACTAAGAAGTGTGGAAACAAGAGACGGAGGCACTTACTACTGTGCACGAGATGTGGGG	323
NC_090938.1	chr13	352460464	352460510	Amme_IGHV_009|SP_exon|F|REV|	Amme_IGHV_009	SP_exon	F	REV	NA	IGH	CLAN_II_All	E	E	E	E	NE	E	NA	NA	NA	NA	ATGCCGTCCTTATACGCGGGCCTTCTCTTCTTCTTTGCACACACAG
NC_090938.1	chr13	352570710	352570748	Amme_IGHV_010|IGHV_RSS|P|REV|STOP_V	Amme_IGHV_010	IGHV_RSS	P	REV	STOP_V	IGH	NA	NA	NA	NA	NA	NA	NA	NA	NA	NA	NA	CACAGCCAGAGGAAGGAAAGCAGAAGTCACACAAAAAC
NC_090938.1	chr13	352570748	352571056	Amme_IGHV_010|IGHV_exon|P|REV|STOP_V	Amme_IGHV_010	IGHV_exon	P	REV	STOP_V	IGH	NA	E	E	E	NA	NA	E	208	KAG8455467.1	52.48%	Hymenochirus boettgeri	ATTTCCCTGCGGTAGTCCGGCCCTGGGGTCCTGCAGCCCTCGCAGACCCTCAGAGTGGTGTGTAAGGTGTCCGGTGCCTCCCTGACTGACAGCAGCAACATGCATGGAGTCCACTGGATCCGGCAGCCTCCTGGGAAAGGGCTGGAGTGGATGGAGAGCATATATTACGACAACAACATTCATCGCTCCCAGTCTCTCCAAAGTCGAATGACCATCTCCAGAGACACAGCCAAAAAGGAGGTGTATTTAGAACTAAGAAGTGTGGAAGCCGAGGACGGAGGCACTTACTACTGTGCACGGCAAGCAAG	308
NC_090938.1	chr13	352571264	352571310	Amme_IGHV_010|SP_exon|P|REV|STOP_V	Amme_IGHV_010	SP_exon	P	REV	STOP_V	IGH	NA	E	E	E	NA	NA	E	NA	NA	NA	NA	ATGCAGTCCTTATACGCGGCACTTCTCTTTGTCTTTGCACACACGG
NC_090938.1	chr13	352631967	352632004	Amme_IGHV_011|IGHV_RSS|F|REV|	Amme_IGHV_011	IGHV_RSS	F	REV	NA	IGH	CLAN_II_All	NA	NA	NA	NA	NA	NA	NA	NA	NA	NA	CACAGCGAGAGGAAGGAAAGCAGAAGTCACACAAAAA
NC_090938.1	chr13	352632004	352632326	Amme_IGHV_011|IGHV_exon|F|REV|	Amme_IGHV_011	IGHV_exon	F	REV	NA	IGH	CLAN_II_All	E	E	E	E	E	E	198	XP_069488868.1	86.27%	Ambystoma mexicanum	GAGTGCATTCCCAGATTTCCCTGCGGGAGTCCGGCCCTGGGGTCCTGCAGCCCTCGCAGACCCTCAGAGTGGTGTGTAAGGTGTCCGGTGCCTCCCTGACTGACATCAGCAACATGCATGGAGTCCACTGGATCCGGCAGCCTCCTGGGAAAGGGCTGGAGTGGGTGGGGGTCATATATTACAATAATGACATGTATCGCTCCCAGTCTCTCCAAAGTCGACTGACCATCTCCAGGGACACAGCCAAACAGGAGGTGTATTTAGAACTAAGAAGTGTGGAAACTGGTGACGGAGGCACTTACTACTGTGCACGAGATGTAGG	322
NC_090938.1	chr13	352632524	352632570	Amme_IGHV_011|SP_exon|F|REV|	Amme_IGHV_011	SP_exon	F	REV	NA	IGH	CLAN_II_All	E	E	E	E	E	E	NA	NA	NA	NA	ATGCGGTCCTTATACGCTGCCCTTCTCTTCTTCTTTGCGCACACGG
NC_090938.1	chr13	352644815	352644853	Amme_IGHV_012|IGHV_RSS|F|REV|	Amme_IGHV_012	IGHV_RSS	F	REV	NA	IGH	CLAN_II_All	NA	NA	NA	NA	NA	NA	NA	NA	NA	NA	CACAGCGAGAGGAAGGAAAGCAGAAGTCACACAAAAAC
NC_090938.1	chr13	352644853	352645175	Amme_IGHV_012|IGHV_exon|F|REV|	Amme_IGHV_012	IGHV_exon	F	REV	NA	IGH	CLAN_II_All	E	E	E	E	E	E	198	XP_069488868.1	83.5%	Ambystoma mexicanum	GTGTGCTTTCCCAGATTTCCCTGCTGGAGTCCGGCCCTGGGGTCCTGCAGCCCTCGCAGACCCTCAGAGTGGTGTGTAAGGTGTCCGGTGCCTCCCTGACTGACATCAGCAACATGCATGGAGTCCACTGGATCCGGCAGCCTCCTGGGAAAGGGCTGGAGTGGGTGGGGGTCATATATTACGATAATGACATGTATCGCTCCCAGTCTCTCCAAAGTCGACTGACCATCTCCAGGGACACGGCCAAAATGGAAGTGTATTTAGAACTAAGAAGTGTGGAAACTGGTGACGGAGGCACTTACTACTGTGCACGAGATGTAGG	322
NC_090938.1	chr13	352645373	352645419	Amme_IGHV_012|SP_exon|F|REV|	Amme_IGHV_012	SP_exon	F	REV	NA	IGH	CLAN_II_All	E	E	E	E	E	E	NA	NA	NA	NA	ATGCGGTCCTTATACGCTGCCCTTCTCTTCTTCTTTGCGCACACGG
NC_090938.1	chr13	352728134	352728173	Amme_IGHV_013|IGHV_RSS|P|REV|STOP_V;FS_V	Amme_IGHV_013	IGHV_RSS	P	REV	STOP_V;FS_V	IGH	NA	NA	NA	NA	NA	NA	NA	NA	NA	NA	NA	CACAGCCAGAGGAAGGAAAGCAGAAGTCATACAAAAACC
NC_090938.1	chr13	352728173	352728484	Amme_IGHV_013|IGHV_exon|P|REV|STOP_V;FS_V	Amme_IGHV_013	IGHV_exon	P	REV	STOP_V;FS_V	IGH	NA	E	E	E	E	E	NE	423	CAE02683.1	78.57%	Pleurodeles waltl	TGCATTCCCAGATTTCCCTGCTGGAGTCCGGCCCTGGGGTCCTGCAGCCCTCGCAGACCCTCAGAGTGGTGTGTAAGGTGACCGGTGCCTCCCTGACTGACAGCAGTACCATGTATGGAGTCCACTGGATCCGGCAGCCTCCTGGGAGAGGGCTGGAGTGGGTGGGGGGCATATAATGACATTTATCGCTCCCAGTCTCTCCAAAGTCGAATGACCATCTCCAGGGACACGGCCAACAAGGAGGTGTATTTAGAACTAAGAAGTGTGGAAACTGGTGACGGAGGCACTTACTACTGTGCACGGCAGGCAAG	311
NC_090938.1	chr13	352728907	352728953	Amme_IGHV_013|SP_exon|P|REV|STOP_V;FS_V	Amme_IGHV_013	SP_exon	P	REV	STOP_V;FS_V	IGH	NA	E	E	NE	NE	NE	NE	NA	NA	NA	NA	ATGCGGTCCTTATACGCAGCACTTCTCTTTGTCTTTGCACACACGG
NC_090938.1	chr13	352772505	352772544	Amme_IGHV_014|IGHV_RSS|F|REV|	Amme_IGHV_014	IGHV_RSS	F	REV	NA	IGH	CLAN_II_All	NA	NA	NA	NA	NA	NA	NA	NA	NA	NA	CACAGCGAGAGGAAGGGAAGCAGAAGTCATACAAAAACC
NC_090938.1	chr13	352772544	352772867	Amme_IGHV_014|IGHV_exon|F|REV|	Amme_IGHV_014	IGHV_exon	F	REV	NA	IGH	CLAN_II_All	E	E	E	NE	E	NE	194	XP_069488868.1	100%	Ambystoma mexicanum	GTGTGCTTTGCCAGATTTCGCTGCGGGAGTCCGGCCCTGGGGTCCTGCAGCCCTCGCAGACCCTCAGAGTGGTGTGTAAGGTGACCGGTGCCTCCCTGACTGACAGCAGCAACATGTATGGAGTCAACTGGATCCGACAGGCTCCTGGAAGAGGGCTGGAGTGGGTGGGGGGCATATATTACAATAATGACATTTATCGCTCCCAGTCTCTCCAAAGTCGAACGACCATCTCCAGGGACACGGCCAAAATGGAAGTGTATTTAGAACTAAGAAGTGTGGAAACTGGTGACGGAGGCACTTACTATTGTGCACGAGATGTGGGG	323
NC_090938.1	chr13	352773061	352773107	Amme_IGHV_014|SP_exon|F|REV|	Amme_IGHV_014	SP_exon	F	REV	NA	IGH	CLAN_II_All	E	E	E	NE	E	NE	NA	NA	NA	NA	ATGCGGTCCTTATACGGGGCACTTCTCTTCTTCTTTGCGCACACGG
NC_090938.1	chr13	352883016	352883333	Amme_IGHV_084|IGHV_exon|P|REV|NO_SP;STOP_V;NE_V	Amme_IGHV_084	IGHV_exon	P	REV	NO_SP;STOP_V;NE_V	IGH	NA	NE	NE	NE	NE	NE	NE	NA	AAB86387.1	66.67%	Ambystoma mexicanum	CTCCAGAATGATTCCAGGATGATCTTCCTTTTTGACTAGGGTGGGGTCCTGCAGCCCTCGCAGACCCTAAGAGTGGTGTGTAAGGTGTCCGGTGCCTCCCTGACTGACAGCAGCAATATGTATGCAGTCCACTGGATCCGGCAGCCTTCCGGGAAAGGACGGGAGTGGGTGGGGCTCATATGTTACGAGAACAGATATCGGGCTCTCAAAGGTCGAGTGACCATCTCCAGGAACAAGGCCAAATATGAGGTCTATTTAGAAATAAGAAGTGTGCAAGCCGAGGACGGAGGCACGTGCTAGTGTGCATGAGAAGGAAG	317
NC_090938.1	chr13	352895002	352895041	Amme_IGHV_085|IGHV_RSS|F|REV|	Amme_IGHV_085	IGHV_RSS	F	REV	NA	IGH	CLAN_II_All	NA	NA	NA	NA	NA	NA	NA	NA	NA	NA	CACAGTGAGAACAAGGGAAAGATAGGTCGCACAAAAACA
NC_090938.1	chr13	352895041	352895363	Amme_IGHV_085|IGHV_exon|F|REV|	Amme_IGHV_085	IGHV_exon	F	REV	NA	IGH	CLAN_II_All	E	E	NE	NE	NE	NE	202	AAA16829.2	76.92%	Ambystoma mexicanum	GTGTGCTTTCCCAGATTTCCCTGCGGGAGTCCGGCCCTGGGGTCCTGCAGCCCTCGCAGACCCTCAGAGTGGTGTGTAAGGTGACCGGTGCCTCCCTGACTGACAGCAGCGACATGTATGGAGTCCACTGGATCCGGCAGCCTCCTGGGAGAGGGCTGGAGTGGGTGGGGGGCATATATTACAATAATGTCATTTATCAGTCCCAGTCTCTCCAAAGTCGAGTGACCATCTCCAGGGACACAGCCAAAAAGGAGGCCTCCGTACAGATCACCAGCGTGGAAGCCCAGGACTCGGGCAGGTATTTCTGTGCACGGCATGCACG	322
NC_090938.1	chr13	352895565	352895611	Amme_IGHV_085|SP_exon|F|REV|	Amme_IGHV_085	SP_exon	F	REV	NA	IGH	CLAN_II_All	E	E	NE	NE	NE	NE	NA	NA	NA	NA	ATGATTTCCTTATATATAGCACCTCTCTTCCTTCTTATTGCGAATG
NC_090938.1	chr13	352904810	352904849	Amme_IGHV_015|IGHV_RSS|F|REV|	Amme_IGHV_015	IGHV_RSS	F	REV	NA	IGH	CLAN_II_All	NA	NA	NA	NA	NA	NA	NA	NA	NA	NA	CACAGCGAGAGGAAGGGAAGCAGAAGTCATACAAAAACC
NC_090938.1	chr13	352904849	352905171	Amme_IGHV_015|IGHV_exon|F|REV|	Amme_IGHV_015	IGHV_exon	F	REV	NA	IGH	CLAN_II_All	E	E	E	NE	E	NE	200	KAJ1137439.1	96%	Pleurodeles waltl	GTGTGCTTTGCCAGATTTCGCTGCGGGAGTCCGGCCCTGGGGTCCTGCAGCCCTCGCAGACCCTCAGAGTGGTGTGTAAGGTGACCGGTGCCTCCCTGACTGACAGCAGCAACATGTATGGAGTCAACTGGATCCGACAGGCTCCTGGAAGAGGGCTGGAGTGGGTGGGGGGCATATATTACAATAATGACATTTATCGCTCCCAGTCTCTCCAAAGTCGAACGACCATCTCCAGGGACACGGCCAAAATGGAAGTGTATTTAGAACTAAGAAGTGTGGAAACTGGTGACGGAGGCACTTACTATTGTGCACGAGATGTGGGG	323
NC_090938.1	chr13	352905371	352905417	Amme_IGHV_015|SP_exon|F|REV|	Amme_IGHV_015	SP_exon	F	REV	NA	IGH	CLAN_II_All	E	E	E	NE	E	NE	NA	NA	NA	NA	ATGCGGTCCTTATACGGGGCACTTCTCTTCTTCTTTGCGCACACGG
NC_090938.1	chr13	353006394	353006433	Amme_IGHV_016|IGHV_RSS|F|REV|	Amme_IGHV_016	IGHV_RSS	F	REV	NA	IGH	CLAN_II_All	NA	NA	NA	NA	NA	NA	NA	NA	NA	NA	CACAGCGAGGGGAAGGAAAGCAGGAGTCACACAAAAACT
NC_090938.1	chr13	353006433	353006755	Amme_IGHV_016|IGHV_exon|F|REV|	Amme_IGHV_016	IGHV_exon	F	REV	NA	IGH	CLAN_II_All	E	E	E	E	E	E	198	KAJ1137439.1	97%	Pleurodeles waltl	GGGTGCATTCCCAGATTTCCCTGCGGGAGTCCGGCCCTGGGGTCCTGCAGCCCTCGCAGACCCTCAGAGTGGTGTGTAAGGTGACCGGTGCCTCCCTGACTGACAGCAGCAACATGCATGGAGTCCACTGGACCCGGCAGCCTCCTGGGAAAGGGCTGGAGTGGGTGGGGGGCATATATTACAATAATGACATTTATCGCTCCCAGTCTCTCCAAAGTCGAGTGACCATCTCCAGGGACACGGCCAAAAAGGAGGTGTATTTAGAACTAAGAAGTGTGGAAACTGGAGACGGAGGCACTTACTACTGTGCACGACATGTAGG	322
NC_090938.1	chr13	353006953	353006999	Amme_IGHV_016|SP_exon|F|REV|	Amme_IGHV_016	SP_exon	F	REV	NA	IGH	CLAN_II_All	E	E	E	NE	NE	E	NA	NA	NA	NA	ATGCGGTCCTTCTATGCGGCCCTTTTCTTCTTCTTTGCGCACACGG
NC_090938.1	chr13	353083146	353083184	Amme_IGHV_017|IGHV_RSS|F|REV|	Amme_IGHV_017	IGHV_RSS	F	REV	NA	IGH	CLAN_III_All	NA	NA	NA	NA	NA	NA	NA	NA	NA	NA	CACAGTGCAGCAAACACTCACTGCTCGTGCACAAAAAC
NC_090938.1	chr13	353083184	353083482	Amme_IGHV_017|IGHV_exon|F|REV|	Amme_IGHV_017	IGHV_exon	F	REV	NA	IGH	CLAN_III_All	E	E	E	E	E	E	93	KAJ1137439.1	98%	Pleurodeles waltl	GTGTCCATTCACAGATAGTCCTGACCCAGTCCGGCTCGGAGGTGAGGAAGCCGGGGGAGTCTGTGCAGCTGAGGTGCACAATGAGCGGGTTTGATGTTAACAGCTACTGGATGAACTGGATCAGGCAGGCTCCAGGGAAGGGACTGGAGTGGCTGGTCTACTACCTCAACCCCAGCAATAAATATTATAGCAGTGCCATCCAGGGGCGGTTCACAGCCTCCAAGGACAGCTCTGTTTTCTACTTGCAAATGAACAGTCTGAGAGCTGAAGACACGGGAACGTATTACTGTGCGAGAGA	298
NC_090938.1	chr13	353083575	353083621	Amme_IGHV_017|SP_exon|F|REV|	Amme_IGHV_017	SP_exon	F	REV	NA	IGH	CLAN_III_All	E	E	E	E	E	E	NA	NA	NA	NA	ATGAGTCCTGTGTGCCTTTACCTGTGCATTCTTATCTCTGCCTCAT
NC_090938.1	chr13	353106389	353106428	Amme_IGHV_018|IGHV_RSS|F|REV|	Amme_IGHV_018	IGHV_RSS	F	REV	NA	IGH	CLAN_III_All	NA	NA	NA	NA	NA	NA	NA	NA	NA	NA	CACAGTGCAGCAAACACTCACTGCTCGTGCACAAAAACC
NC_090938.1	chr13	353106428	353106726	Amme_IGHV_018|IGHV_exon|F|REV|	Amme_IGHV_018	IGHV_exon	F	REV	NA	IGH	CLAN_III_All	E	E	E	E	E	E	93	AAB86395.1	95%	Ambystoma mexicanum	GTGTCCATTCACAGATAGTCCTGACCCAGTCCGGCTCGGAGGTGAGGAAGCCGGGGGAGTCTGTGCAGCTGAGGTGTCCAGTGAGCGGGTTTGATGTTAACAGCTACTGGATGGACTGGGTCAGACAGGCTCCGGGGAAGGGACTGGAGTGGCTGGTCCACTACCTCAACCCCAGCAATAAATATTATAGCAGTGCCATCCAGGGGCGGTTCACAGCCTCCAAGGACAGCTCTGTTTTCTACTTACAAATGGACAGTCTGAGAGCTGAAGACACGGGAACGTATTACTGTGCGAGATA	298
NC_090938.1	chr13	353106819	353106865	Amme_IGHV_018|SP_exon|F|REV|	Amme_IGHV_018	SP_exon	F	REV	NA	IGH	CLAN_III_All	E	E	E	NE	E	E	NA	NA	NA	NA	ATGAGTCCTGTGTGCCTTTACCTGTGCATTCTTATATCTGCCTCAT
NC_090938.1	chr13	353114525	353114564	Amme_IGHV_019|IGHV_RSS|F|REV|	Amme_IGHV_019	IGHV_RSS	F	REV	NA	IGH	CLAN_III_All	NA	NA	NA	NA	NA	NA	NA	NA	NA	NA	CACAGTGCAGCAAACACTCACTGCTCGTGCACAAAAACC
NC_090938.1	chr13	353114564	353114862	Amme_IGHV_019|IGHV_exon|F|REV|	Amme_IGHV_019	IGHV_exon	F	REV	NA	IGH	CLAN_III_All	E	E	E	E	E	E	93	AAB86395.1	79.8%	Ambystoma mexicanum	GTGTCCATTCACAGATAGTCCTGACCCAGTCCGGCTCGGAGGTGAGGAAGCCGGGGGAGTCTGTGCAGCTGAGGTGTCCAGTGAGCGGGTTTGATGTTAACAGCTACTGGATGGACTGGATCAGACAGGCTCCGGGGAAGGGACTGGAGTGGCTGGTGCAATACCTCAACCCCAGCAATAAATATTATAGCAGTGCCATCCAGGGGCGGTTCACAGCCTCCAAGGACAGCTCTGTTTTCTACTTGCAAATGAACAGTCTGAGAGCTGAAGACACAGGAACGTATTACTGTGCGAGAGA	298
NC_090938.1	chr13	353114955	353115001	Amme_IGHV_019|SP_exon|F|REV|	Amme_IGHV_019	SP_exon	F	REV	NA	IGH	CLAN_III_All	E	E	E	NA	E	E	NA	NA	NA	NA	ATGAGTCCTGTGTGCCTTTACCTGTGCATTCTTATATCTGCCTCAT
NC_090938.1	chr13	353131246	353131285	Amme_IGHV_020|IGHV_RSS|F|REV|	Amme_IGHV_020	IGHV_RSS	F	REV	NA	IGH	CLAN_III_All	NA	NA	NA	NA	NA	NA	NA	NA	NA	NA	CACAGTGCAGCAAACACTCACTGCTCGTGCACAAAAACC
NC_090938.1	chr13	353131285	353131583	Amme_IGHV_020|IGHV_exon|F|REV|	Amme_IGHV_020	IGHV_exon	F	REV	NA	IGH	CLAN_III_All	E	E	E	NE	E	E	93	AAB86395.1	82.35%	Ambystoma mexicanum	GTGTCCATTCACAGATAGTCCTGACCCAGTCCGGCTCGGAGGTGAGGAAGCCGGGGGAGTCTGTGCAGCTAAAGTGCACAGTGAGCGGGTTTGATGTTAACAGCTACTGGATGAACTGGGTCAGACAGGCTCCGGGGAAGGGACTGGAGTGGCTGGTGCAATACCTCAACCCCAGCAATAAATATTATAGCAGTGCCATCCAGGGGCGGTTCACAGCCTCCAAGGACAGCTCTGTTTTCTACTTGCAAATGGACAGTCTGAGAGCTGAAGACACGGGAACGTATTACTGTGCGAGAGA	298
NC_090938.1	chr13	353131676	353131722	Amme_IGHV_020|SP_exon|F|REV|	Amme_IGHV_020	SP_exon	F	REV	NA	IGH	CLAN_III_All	E	E	E	NE	E	E	NA	NA	NA	NA	ATGAGTCCTGTGTGCCTTTACCTGTGCATTCTTATATCTGCCTCAT
NC_090938.1	chr13	353185687	353185726	Amme_IGHV_021|IGHV_RSS|P|REV|NE_V	Amme_IGHV_021	IGHV_RSS	P	REV	NE_V	IGH	NA	NA	NA	NA	NA	NA	NA	NA	NA	NA	NA	CACAGTGAGTGAGGCCATGTCAGAAACCCAAGGAGGAGG
NC_090938.1	chr13	353185726	353186047	Amme_IGHV_021|IGHV_exon|P|REV|NE_V	Amme_IGHV_021	IGHV_exon	P	REV	NE_V	IGH	NA	NE	NE	NE	NE	NE	NE	82	KAJ1137439.1	70.3%	Pleurodeles waltl	GTGTGCTGTGCCAGGTGACCCTCCTGGAGTCCGGTCCTGCAGTTGTGAAGCTCTCAGAGACCCTCAGACTGACCTGTAAGGTCAATGGTGTGCCCCTCACCAGTGGCTGTTGCTGCTGGGGCTGGATCCGGCAGCCTCCAGGGAAAGGGCTGCAATGGTTGGGAAGTATCTGCTCTGTTAGCGAGACACACTACCCCGAGTCTCTGAAAAGTCGTGTGTCCGTCACCAGAGACACTTCCAGGAATGAGTACTCTCTGCAGATGAGCAGCGCGAGAGCTGAGGACACAGCCACGTTTCAATGTGCTCGAGATCTGAATCCAG	321
NC_090938.1	chr13	353186129	353186175	Amme_IGHV_021|SP_exon|P|REV|NE_V	Amme_IGHV_021	SP_exon	P	REV	NE_V	IGH	NA	E	NE	NE	E	NE	E	NA	NA	NA	NA	ATGAGTCCCGTGTGCACTTACCTGTGTGTTGTCCTCTCTGCATCAT
NC_090938.1	chr13	353351512	353351551	Amme_IGHV_022|IGHV_RSS|P|REV|NO_CYS23	Amme_IGHV_022	IGHV_RSS	P	REV	NO_CYS23	IGH	NA	NA	NA	NA	NA	NA	NA	NA	NA	NA	NA	CACAGTGCGAGGAAGGAAGTCATGGCTCGCGCAAATAC
NC_090938.1	chr13	353351551	353351862	Amme_IGHV_022|IGHV_exon|P|REV|NO_CYS23	Amme_IGHV_022	IGHV_exon	P	REV	NO_CYS23	IGH	NA	E	E	E	NE	E	NE	105	KAJ1137439.1	70.3%	Pleurodeles waltl	GTGTGCTGTGCCAGGTGTCCCTGCTGGAGTCCGGTCCTGGAGTTGTGAAGCCCTCAGAGACCCTCAGACTGACCTGTAAGGTCACTGGTGCGTCTCTCACCGATAGCTGTTGCTGCTGGAGCTGGATCCGGCAGCCTCAAGGGAAAGGGCTGCAGTGGTTGGGAAGGATCTGCCCTGCTGGTAACACATACTACCCCGAGTCTCTGAAAAGCCGTGTGACCGTCACCAGAGACACTTCCAGGAATGAGTACTCGCTGCAGATGAGCAGCGCGAGAGCTGAGGACACAGCCACCTTTTACTGCGCCCGCGATG	312
NC_090938.1	chr13	353351967	353352013	Amme_IGHV_022|SP_exon|P|REV|NO_CYS23	Amme_IGHV_022	SP_exon	P	REV	NO_CYS23	IGH	NA	E	E	E	NE	E	NE	NA	NA	NA	NA	ATGAGTCCCGTGTGCACTTACCTGTGTGTTCTCCTTTCTGCTTCAT
NC_090938.1	chr13	353513380	353513994	Amme_IGHV_086|IGHV_exon|P|REV|FS_V;STOP_V;NO_SP;NO_RSS; V_INSERTION	Amme_IGHV_086	IGHV_exon	P	REV	FS_V;STOP_V;NO_SP;NO_RSS; V_INSERTION	IGH	NA	NE	NE	NE	NE	NE	NE	NA	CAE02683.1	78.18%	Pleurodeles waltl	TTTTATTTTACATTCCCAGGTGTTGGTGCCGATGTGGTCCTGACCCAGACGGGGGAAGCTGTTAAGAAGCCTGGAGAGCCTCACAAACTGTCCTGTCAGGGATCCGGGTTCACCTTTAGCAGTTTCCCACTCAGCTGGGTCCGCCAGGTTCCTGGGAAAGGCCTGGAGTGGATCACATAGGGAACCAGGCTGCGTCTCACTGAGGAGGTCCAACAAGGCCGAAACATGTATGGGGTTGCTTGGTTTTCTGTGCAGAGGGGACCTGACCTAGCAGTTCGGGCTGGGCTGCTACCATTGGTGGCAGCATCTGACTGATTTGCACATGGCTGGACCACTATTGCAATGGCGCAGACGGGCTAAAAAACGGTGGTGTGAAAGGTTGCCGAGAGCAATTGCCAG…	614
NC_090938.1	chr13	353558234	353558272	Amme_IGHV_023|IGHV_RSS|F|REV|	Amme_IGHV_023	IGHV_RSS	F	REV	NA	IGH	CLAN_III_All	NA	NA	NA	NA	NA	NA	NA	NA	NA	NA	CACAGCCGCTCACAGCAGCTCGGTCCCTGTGCAAAAAC
NC_090938.1	chr13	353558272	353558585	Amme_IGHV_023|IGHV_exon|F|REV|	Amme_IGHV_023	IGHV_exon	F	REV	NA	IGH	CLAN_III_All	E	E	E	E	NE	E	98	KAJ1137439.1	79%	Pleurodeles waltl	GTGTGGGTGCCGATGTGGTCCTGACCCAGACGGGAGAAGCTGTTAAGAAGCCCGGAGAGCCTCACGAACTGTCCTGTCAGGGATCCGGGTTCACCTTTAGCAGTTTCCCACTCAGCTGGGTCCGCCAGGCTCCTGGGAAAGGCCTGGAGTGGCTCGCATTCATTCACACGCAGTCCACTCCCATATATTACGCGGATTCCGTGAAGGGCAGATTCACGATTTCCCGTGACGATTCCAGCAGCAAAGTCTTCTTACGCATGAGCGCCCTGAGGACTGAAGACACCGCCACGTATTACTGCGCGAGGAGCATTCC	313
NC_090938.1	chr13	353558683	353558720	Amme_IGHV_023|SP_exon|F|REV|	Amme_IGHV_023	SP_exon	F	REV	NA	IGH	CLAN_III_All	E	E	E	E	NE	E	NA	NA	NA	NA	ATGGAGATATTAATGATTGGTCTCGTTCTTGCCACAG
NC_090938.1	chr13	353588534	353588830	Amme_IGHV_024|IGHV_exon|P|REV|FS_V;NO_RSS;NE_V;NO_CYS104	Amme_IGHV_024	IGHV_exon	P	REV	FS_V;NO_RSS;NE_V;NO_CYS104	IGH	NA	NE	NE	NE	NE	NE	NE	98	KAJ1137400.1	72.55%	Pleurodeles waltl	GTGTGGGTGCCGATGTGGTCCTGACCCAGACGGGAGAAGCTGTTAAGAAGCCCGGAGAGCCTCACGAACTGTCCTGTCAGGGATCCGGGTTCACCTTTAGCAGTTTCCCACTCAGCTGGGTCCGCCAGGCTCCTGGGAAAGGCCTGGAGTGGATGGCAAACATTAACACGCAGTCCACTCCCATACATTATGCGGATTCCGTGAAGGGCAGATTCACGATTTCCCGTGACGATTCCAGCAGCAAAGTCTTCTTACGCATGAGCGCCCTAAAACCACACGCATTGAGCCGGCATCTG	296
NC_090938.1	chr13	353588928	353588965	Amme_IGHV_024|SP_exon|P|REV|FS_V;NO_RSS;NE_V;NO_CYS104	Amme_IGHV_024	SP_exon	P	REV	FS_V;NO_RSS;NE_V;NO_CYS104	IGH	NA	E	E	E	NE	NE	NE	NA	NA	NA	NA	ATGGAGATATTAATGATTGGTCTCGTTCTTGCCACAG
NC_090938.1	chr13	353699643	353699682	Amme_IGHV_025|IGHV_RSS|F|REV|	Amme_IGHV_025	IGHV_RSS	F	REV	NA	IGH	CLAN_II_All	NA	NA	NA	NA	NA	NA	NA	NA	NA	NA	CACAGTGCGAGGAAGGAAGTCAGAGCTCGTACAAATACT
NC_090938.1	chr13	353699682	353699991	Amme_IGHV_025|IGHV_exon|F|REV|	Amme_IGHV_025	IGHV_exon	F	REV	NA	IGH	CLAN_II_All	E	E	E	E	E	E	81	XP_069488868.1	100%	Ambystoma mexicanum	GTGTGCTGTGCCAGGTGACCCTGCTGGAGTCCGGCCCTGGAGTTGTGAAGCCCTCAGAGACCCTCAGACTGACCTGTAAAGTCACCGGTAATTCAATCACTAGCTGTTGCTGCTGGAGCTGGATCCGGCAGCCTCCAGGGAAAGGGCTGCAATGGTTGGGAAGGATCTGCTACGATGGCAGCACAAACTACCCCGAGTCTCTGAAAAGCCGCGTGACCGTCACCAGAGACACTTCCAGGAATGAGTACTCGCTGCAGATGAGCAGCGCGAGAACTGAGGACACGGCCACGTTTTACTGCGCCCGCGATG	309
NC_090938.1	chr13	353700072	353700118	Amme_IGHV_025|SP_exon|F|REV|	Amme_IGHV_025	SP_exon	F	REV	NA	IGH	CLAN_II_All	E	E	E	E	NE	E	NA	NA	NA	NA	ATGAGCCCCGTGTGCACTTACCTGTGTGTTCTGCTCTCTGCATCAT
NC_090938.1	chr13	353776964	353777003	Amme_IGHV_026|IGHV_RSS|P|REV|NO_9MER	Amme_IGHV_026	IGHV_RSS	P	REV	NO_9MER	IGH	NA	NA	NA	NA	NA	NA	NA	NA	NA	NA	NA	CACAGTGAGTGAGGCCATGTCAGAAACCCAAGGAGGAGG
NC_090938.1	chr13	353777003	353777314	Amme_IGHV_026|IGHV_exon|P|REV|NO_9MER	Amme_IGHV_026	IGHV_exon	P	REV	NO_9MER	IGH	NA	E	E	E	NE	NE	NE	96	KAJ1137396.1	56%	Pleurodeles waltl	GCGTTGGTGCTGACATTCTCCTGACCCAGGTCGGTGACGCTGTTAAGAAGCCCGGGGAGTCCCATGAACTCTCTTGCCAGGGATCCGGGTTCAACTTTGGGGATTATGGAATATACTGGGTCAGGCAGGCTCCAGGGAAGGGCCTGGAGTGGGTGGGGCTGATATGGGATGACGGAAGCCAGAAATATTACTCGCCCTCAGTGCAGGGCAGGTTCACCATCTCCAGGGATGACCCCACTGCACGGCTACACATGGGCAGCCTGAGGACGGAGGACACTGCCAAGTATTACTGTGCCAGAGATCGAAACCAG	311
NC_090938.1	chr13	353777410	353777447	Amme_IGHV_026|SP_exon|P|REV|NO_9MER	Amme_IGHV_026	SP_exon	P	REV	NO_9MER	IGH	NA	E	E	E	NE	NE	NE	NA	NA	NA	NA	ATGTGGATATTGGCGCTTACTCTGTATGTTTTCACCG
NC_090938.1	chr13	353791523	353791562	Amme_IGHV_027|IGHV_RSS|F|REV|	Amme_IGHV_027	IGHV_RSS	F	REV	NA	IGH	CLAN_III_All	NA	NA	NA	NA	NA	NA	NA	NA	NA	NA	CACAGCAGCACAGAGATGCGCTCTCACTCTACAAAAACC
NC_090938.1	chr13	353791562	353791873	Amme_IGHV_027|IGHV_exon|F|REV|	Amme_IGHV_027	IGHV_exon	F	REV	NA	IGH	CLAN_III_All	E	E	E	NE	E	NE	93	AIW06032.1	86%	Andrias davidianus	GTGCTGGTGCAGAAGTTGTCCTGACCCAGAAGGGGGAAGGTGTGAGGAAGCCTGGAGATGCTCATGAGCTCTCCTGCCAGGGATCCGGGTACAGCTTTGGGAGTAACTCTATGCACTGGGTCCGGCAGGCTCCAGGGAAGGGCCTCGAGTGGCTGGCCTATATAAGGTATGATGGAGGTGCGAAGCATTACTCGCCCTCAGTACAGGGCAGGTTCACCGTCTCCAGGGATAACCCCAGCAGCACGGCGCGGCTACACCTGGGCAGCCTGAGGACGGCGGACACCGCCAAGTATTACTGTGCTAGAGACTCA	311
NC_090938.1	chr13	353791966	353792003	Amme_IGHV_027|SP_exon|F|REV|	Amme_IGHV_027	SP_exon	F	REV	NA	IGH	CLAN_III_All	E	E	E	NE	E	NE	NA	NA	NA	NA	ATGTGGATATTAGCGTGTATTCTATATTTTTACAACT
NC_090938.1	chr13	353817504	353817543	Amme_IGHV_028|IGHV_RSS|F|REV|	Amme_IGHV_028	IGHV_RSS	F	REV	NA	IGH	CLAN_III_All	NA	NA	NA	NA	NA	NA	NA	NA	NA	NA	CACAGCAGCACAAACCAGCCCCTCCCTGTGCAAAAACCA
NC_090938.1	chr13	353817543	353817854	Amme_IGHV_028|IGHV_exon|F|REV|	Amme_IGHV_028	IGHV_exon	F	REV	NA	IGH	CLAN_III_All	E	E	E	E	E	E	97	KAJ1137415.1	56.86%	Pleurodeles waltl	GCGCTGTCGCCGATATTCTCCTGACCCAGGTCGGTGACGCTGTTAAGAAGCCCGGGGAGTCCCATGAGCTCTCCTGCCGGGGGTCCGGGTTCAGCTTTGGGAGTTATGGAATGCACTGGGTCCGGCAGGTGCCGGGGAAGGGCCTGGAGTGGGTGGGGACGATATGGCATGACGGAAGCCAAAAATATTACTCGCCCTCAGTGCAGGGCAGGTTCACCATCTCCCGGGATAACCCCAGCAGCACAGCACGGCTACACATGGGCAGCCTGAGGACGGAGGACACTGCCAAGTATTACTGCGCCAAAGACCCA	311
NC_090938.1	chr13	353817951	353818012	Amme_IGHV_028|SP_exon|F|REV|	Amme_IGHV_028	SP_exon	F	REV	NA	IGH	CLAN_III_All	E	E	E	E	E	E	NA	NA	NA	NA	ATGTCACCCCACCTTCTCAGCAGCATGTGGATATTGGCTTTCCTGCTACTTGGCTTCACCG
NC_090938.1	chr13	353874240	353874278	Amme_IGHV_029|IGHV_RSS|P|REV|FS_V	Amme_IGHV_029	IGHV_RSS	P	REV	FS_V	IGH	NA	NA	NA	NA	NA	NA	NA	NA	NA	NA	NA	CACAGCAGCACAAACCAGCCCCTCCCTGTACACAAACC
NC_090938.1	chr13	353874278	353874589	Amme_IGHV_029|IGHV_exon|P|REV|FS_V	Amme_IGHV_029	IGHV_exon	P	REV	FS_V	IGH	NA	E	E	E	NE	NE	NE	100	KAJ1137415.1	56.86%	Pleurodeles waltl	GCGCTGTCGCCGATATTCTCCTGACCCAGGTCGGCGACGCTGTTAAGAAGCCCGGGGAGTCTCATGAACTCTCCTGCCGGGGATCCGGGTTCAGCTTTGGGGGTTATGATCTGCACTGGGTCCGGCAGGCGCCCGGGAAGTGTCTGGAGTGGGTGGGGTACATATATCCAGATGGAAGCCAGAAATATTACTCGCGCTCCGTGCAGGGCAGGTTCACCATCTCCAGGGATAACCCCAGCAGCACCGTGAGGCTACACATGGGCAGCCTGAGGACGGAGGACACTGCCAAGTATTACTGTACCAAAGGCCCA	311
NC_090938.1	chr13	353874689	353874726	Amme_IGHV_029|SP_exon|P|REV|FS_V	Amme_IGHV_029	SP_exon	P	REV	FS_V	IGH	NA	E	E	E	NE	NE	NE	NA	NA	NA	NA	ATGTGGATATTGGCTTTCCTGCTACATGGCTTCACTG
NC_090938.1	chr13	353925116	353925155	Amme_IGHV_030|IGHV_RSS|F|REV|	Amme_IGHV_030	IGHV_RSS	F	REV	NA	IGH	CLAN_III_All	NA	NA	NA	NA	NA	NA	NA	NA	NA	NA	CACAGCAGCACAAACTAGCCCCTCCCCGTACAAAAACCA
NC_090938.1	chr13	353925155	353925466	Amme_IGHV_030|IGHV_exon|F|REV|	Amme_IGHV_030	IGHV_exon	F	REV	NA	IGH	CLAN_III_All	E	E	E	E	NE	NE	100	KAJ1137415.1	56.82%	Pleurodeles waltl	GCGCTGTCGCCGAAGTTCTCCTGACCCAGGTCGGTGACGCTGTTAAGAAGCCCGGGGAGTCCCATGAGCTCTCTTGCCGGGGGTCCGGGTACAGCTTTGGGGGTTATGATATGCACTGGATCCGGCAGGCTCCCGGGAAAGGCCTGGAGTGGGTGGGGTATATAAGTAGCAGTGGGGGTACTATACGCTACTCGCCCTCAGTGCAGGGCAGGTTCACCATCTCCAGGGATAACCCCAGCAGCACAGCACGGCTACACATGGGCAGCCTGAGGACGGAGGACACTGCCAAGTACTACTGTGCCAGAGAAAAC	311
NC_090938.1	chr13	353925566	353925627	Amme_IGHV_030|SP_exon|F|REV|	Amme_IGHV_030	SP_exon	F	REV	NA	IGH	CLAN_III_All	E	E	E	NE	E	NE	NA	NA	NA	NA	ATGTCACCCCACCTTCTCAGCAGCCTGTGGATATTAGCTTTCCTGCTACATGGCTTCACCG
NC_090938.1	chr13	353965028	353965067	Amme_IGHV_031|IGHV_RSS|P|REV|FS_V;NE_SP	Amme_IGHV_031	IGHV_RSS	P	REV	FS_V;NE_SP	IGH	NA	NA	NA	NA	NA	NA	NA	NA	NA	NA	NA	CACAGCAGCACAAACCAGCCCCTCCCTGTGCAAAAACCA
NC_090938.1	chr13	353965067	353965375	Amme_IGHV_031|IGHV_exon|P|REV|FS_V;NE_SP	Amme_IGHV_031	IGHV_exon	P	REV	FS_V;NE_SP	IGH	NA	NE	NE	NE	NE	NE	NE	100	KAJ1137415.1	56.82%	Pleurodeles waltl	GCGCTGTCGCCGATATTCTCCTGACCCAGGTCGGTGACGCGGTTAAGAAGCCCGGGGAGTCCCATGAACTCTCCTGCCGGGGGTCCGGGTTCAGCTTTGGGAGTTATGGAATGCACTGGGTCCGGCAGGCTCCAGGAAAGGGACTGGAGTGGGTGGGGGTGATATGTCTGACGGAAGCCAGAAATATTACTCGCCCTCAGTGCAGGACAGATTCACCATCTCCAGGGATAACCCCAGCAGCACAGCACGGCTACACATGGGCAGCCTGAGGACTGAGGACACTGCCAAGTATTGCTGCGCGAGACAAA	308
NC_090938.1	chr13	353965475	353965512	Amme_IGHV_031|SP_exon|P|REV|FS_V;NE_SP	Amme_IGHV_031	SP_exon	P	REV	FS_V;NE_SP	IGH	NA	E	E	NE	NE	NE	NE	NA	NA	NA	NA	ATGTGGATATTGGCTTTCCTGCTACACGGTTTCACCG
NC_090938.1	chr13	353994630	353994669	Amme_IGHV_032|IGHV_RSS|F|REV|	Amme_IGHV_032	IGHV_RSS	F	REV	NA	IGH	CLAN_III_All	NA	NA	NA	NA	NA	NA	NA	NA	NA	NA	CACAGCAGCACAATCCAGCCCCTCCCTGTGCAAAAACCA
NC_090938.1	chr13	353994669	353994980	Amme_IGHV_032|IGHV_exon|F|REV|	Amme_IGHV_032	IGHV_exon	F	REV	NA	IGH	CLAN_III_All	E	E	E	E	E	E	100	AAB86395.1	81.63%	Ambystoma mexicanum	GCGCTGTCGCCGATATTTTCCTGACCCAGGTCGGTGACGCTGTTAAGAAGCCCGGGGAGTCCCATGAGCTCTCCTGCCGGGGGTCCGGGTTCAGCTTTGGGAGTTATCATATGCACTGGGTCAGGCAGGCGCCCGGGAGAGGCCTGGAGTGGGTGGGGTATATAAGTAACGGTGGGGGTACTATACGCTACTCGCCCTCAGTGCAGGGCAGGTTCACCATCTCCAGGGATAACCCCAGCAGCACAGCACGGCTACACATGGGCAGCCTGAGGACGGAGGACACTGCCAAGTATTACTGCGCCACAGATCCA	311
NC_090938.1	chr13	353995080	353995117	Amme_IGHV_032|SP_exon|F|REV|	Amme_IGHV_032	SP_exon	F	REV	NA	IGH	CLAN_III_All	E	E	E	E	E	E	NA	NA	NA	NA	ATGTGGATATTGGCTTTCCTGCTACATGGCTTCACCG
NC_090938.1	chr13	354018309	354018348	Amme_IGHV_033|IGHV_RSS|P|REV|NE_SP;NE_V	Amme_IGHV_033	IGHV_RSS	P	REV	NE_SP;NE_V	IGH	NA	NA	NA	NA	NA	NA	NA	NA	NA	NA	NA	CACAGCAGCACAGAGATGCTCTCTCGCTCTACAAAAAAC
NC_090938.1	chr13	354018348	354018652	Amme_IGHV_033|IGHV_exon|P|REV|NE_SP;NE_V	Amme_IGHV_033	IGHV_exon	P	REV	NE_SP;NE_V	IGH	NA	NE	NE	NE	NE	NE	NE	85	KAJ1137415.1	78.64%	Pleurodeles waltl	GTGCTGGTGCAGAAGTTGTCCTGACTCAGAAGGGGGAAGGTGTGAGGAAGCCTGGAGAGGCTCATGAGCTCTCCTGCCAGGGATCCGGGTACAGCTTTGGGAGTAACTCTATGCACTGGGTCCGGCAGGCTCCAGGGAAGGGCCTGGAGTGGCTGGCCTATATACGGTATGATGGAGGTGCGAAGCATTACTCGCCCTCAGTACAGGGCAGGTTCTCCGTCTCCAGGGATAACCCGAGCAGCACGGCGCAGCTACACATGGGCAGCCTGAGGACACCGCCATGTATTACCGTGCTAGACACTCA	304
NC_090938.1	chr13	354018737	354018782	Amme_IGHV_033|SP_exon|P|REV|NE_SP;NE_V	Amme_IGHV_033	SP_exon	P	REV	NE_SP;NE_V	IGH	NA	NE	NE	NE	NE	NE	NE	NA	NA	NA	NA	ATGTGGATATTAGCGTGTATTCTATATGTTTACAACTGTGAGTAT
NC_090938.1	chr13	354051632	354051671	Amme_IGHV_034|IGHV_RSS|F|REV|	Amme_IGHV_034	IGHV_RSS	F	REV	NA	IGH	CLAN_III_All	NA	NA	NA	NA	NA	NA	NA	NA	NA	NA	CACAGCAGCACAGAGATGCGCTCTCACTCTACAAAAACC
NC_090938.1	chr13	354051671	354051982	Amme_IGHV_034|IGHV_exon|F|REV|	Amme_IGHV_034	IGHV_exon	F	REV	NA	IGH	CLAN_III_All	E	E	E	NE	E	NE	93	XP_069488868.1	87.38%	Ambystoma mexicanum	GTGCTGGTGCAGAAGTTGTCCTGACCCAGAAGGGGGAAGGTGTGAGGAAGCCTGGAGATGCTCATGAGCTCTCCTGCCAGGGATCCGGGTACAGCTTTGGGAGTAACTCTATGCACTGGGTCCGGCAGGCTCCAGGGAAGGGCCTCGAGTGGCTGGCCTATATAAGGTATGATGGAGGTGCGAAGCATTACTCGCCCTCAGTACAGGGCAGGTTCACCGTCTCCAGGGATAACCCCAGCAGCACGGCGCGGCTACACCTGGGCAGCCTGAGGACGGAGGACACCGCCAAGTATTACTGTGCTAGAGACTCA	311
NC_090938.1	chr13	354052075	354052112	Amme_IGHV_034|SP_exon|F|REV|	Amme_IGHV_034	SP_exon	F	REV	NA	IGH	CLAN_III_All	E	E	E	NE	E	NE	NA	NA	NA	NA	ATGTGGATATTAGCGTGTATTCTATATTTTTACAACT
NC_090938.1	chr13	354087939	354087978	Amme_IGHV_035|IGHV_RSS|F|REV|	Amme_IGHV_035	IGHV_RSS	F	REV	NA	IGH	CLAN_III_All	NA	NA	NA	NA	NA	NA	NA	NA	NA	NA	CACAGCAGCACAAACCAGCCCCTCCCTGTGCACAAACCA
NC_090938.1	chr13	354087978	354088287	Amme_IGHV_035|IGHV_exon|F|REV|	Amme_IGHV_035	IGHV_exon	F	REV	NA	IGH	CLAN_III_All	E	E	E	E	E	E	100	KAJ1137396.1	80.58%	Pleurodeles waltl	GCGCTGCCGCCGATATTCTCCTGACCCAGGTCGGTGACGCTGTTAAGAAGCCCGGGGAGTCCCATGAGCTCTCCTGCCGGGGGTCCGGCTTCAGCTTTGGGAGTTATGGAATGCACTGGGTCCGGCAGGCTCCAGGGAAGGGCCTGGAGTGGGTGGGGGTGATATGGCATGACGGAAGCCAAAAATATTACTCGCCCTCAGTGCAGGGCAGGTTCACCATCTCCAGGGATAACCCCAGCAGCACAGCACGGCTACACATGGGCAGCCTGAGGACGGAGGACACTGCCAAGTATTACTGTGCCAGACCCA	309
NC_090938.1	chr13	354088387	354088448	Amme_IGHV_035|SP_exon|F|REV|	Amme_IGHV_035	SP_exon	F	REV	NA	IGH	CLAN_III_All	E	E	E	E	E	E	NA	NA	NA	NA	ATGTCACCCCACCTTCTCAGCAGCATGTGGATATTGGCTTTCCTGCTACATGGCTTCACCG
NC_090938.1	chr13	354128652	354128691	Amme_IGHV_036|IGHV_RSS|F|REV|	Amme_IGHV_036	IGHV_RSS	F	REV	NA	IGH	CLAN_III_All	NA	NA	NA	NA	NA	NA	NA	NA	NA	NA	CACAGCAGCACAAACTAGCCCCTCCCCGTACAAAAACCA
NC_090938.1	chr13	354128691	354129002	Amme_IGHV_036|IGHV_exon|F|REV|	Amme_IGHV_036	IGHV_exon	F	REV	NA	IGH	CLAN_III_All	E	E	E	E	E	E	100	AAB86396.1	95.1%	Ambystoma mexicanum	GCGCTGTCGCCGAAGTTCTCCTGACCCAGGTCGGTGACGCTGTTAAGAAGCCCGGGGAGTCCCATGAGCTCTCCTGCCGGGGGTCCGGGTTCACCTTTGGGAGTTATGGAATGCACTGGGTCCGGCAGGCTCCAGGGAAGGGCCTGGAGTGGGTGGGGGTGATATGGTATGACGGAAGCCGGAAATATTACTCGCCCTCAGTGCAGGGCAGGTTCACCATCTCCAGGGATAACCCCAGCAGCACAGCACGGCTACACATGGGCAGCCTGAGGACGGAGGACACTGCCAAGTACTACTGTGCCAGAGAAAAC	311
NC_090938.1	chr13	354129102	354129163	Amme_IGHV_036|SP_exon|F|REV|	Amme_IGHV_036	SP_exon	F	REV	NA	IGH	CLAN_III_All	E	E	E	E	E	E	NA	NA	NA	NA	ATGTCACCCCACCTTCTCAGCAGCCTGTGGATATTAGCTTTCCTGCTACATGGCTTCACCG
NC_090938.1	chr13	354143225	354143264	Amme_IGHV_037|IGHV_RSS|F|REV|	Amme_IGHV_037	IGHV_RSS	F	REV	NA	IGH	CLAN_III_All	NA	NA	NA	NA	NA	NA	NA	NA	NA	NA	CACAGCAGCACAAACCAGCCCCTCCCTGTACACAAACCA
NC_090938.1	chr13	354143264	354143575	Amme_IGHV_037|IGHV_exon|F|REV|	Amme_IGHV_037	IGHV_exon	F	REV	NA	IGH	CLAN_III_All	E	NE	E	E	NE	NE	101	KAJ1137396.1	56.57%	Pleurodeles waltl	GCGCTGCCGCCGATATTCTCCTGACCCAGGTCGGTGACGCTGTTAAGAAGCCCGGGGAGTCCCATGAGCTCTCCTGCCGGGGGTCCGGCTTCAGCTTTGGGAGTTATGGAATGCACTGGGTCCGGCAGGCTCCAGGGAAGGGCCTGGAGTGGGTGGGGACGATATGGCATGACGGAAGCCAGAAATATTACTCGCCCTCAGTGCAGGGCAGGTTCGCCATCTCCAGGGATAACCCCAGCAGCACAGCACGGCTACACATGGGCAGCCTGAGGACGGAGGACACTGCCAAGTATTACTGTGCCAGAGACCCA	311
NC_090938.1	chr13	354143676	354143713	Amme_IGHV_037|SP_exon|F|REV|	Amme_IGHV_037	SP_exon	F	REV	NA	IGH	CLAN_III_All	E	NE	E	E	NE	NE	NA	NA	NA	NA	ATGTGGATATTGGCTTTCCTGCTACATGGCTTCACTG
NC_090938.1	chr13	354191826	354191865	Amme_IGHV_038|IGHV_RSS|F|REV|	Amme_IGHV_038	IGHV_RSS	F	REV	NA	IGH	CLAN_III_All	NA	NA	NA	NA	NA	NA	NA	NA	NA	NA	CACAGCAGGAGAAAGCAGCCCCTCCCTGTACAAATACCA
NC_090938.1	chr13	354191865	354192174	Amme_IGHV_038|IGHV_exon|F|REV|	Amme_IGHV_038	IGHV_exon	F	REV	NA	IGH	CLAN_III_All	E	E	E	E	E	E	100	AAB66462.2	93.07%	Ambystoma mexicanum	GCGCTGTCGCCGATATTCTCCTGACCCAGGTCGGCGACGCTGTTAAGAAGCCCGGGGAGTCCCATGAGCTCTCCTGCCGGGGGTCCGGGTTCAGCTTTGGGGATTATCCAATGAACTGGATCCGGCAGGTTCCAGGGAAAGGCCTGGAGTGGGTGGCGTATATAAGTAGCAGTGGGGGTACTAAATATTACAGGCCCGCGGTGCAGGGCAGGTTCACCATCTCCCGGGATAACCCCAGCAGCACAGCACGGCTACACATGGGCAGCCTGAGGACGGAGGACACTGCCAAGTATTACTGTGCCAGAGACA	309
NC_090938.1	chr13	354192274	354192335	Amme_IGHV_038|SP_exon|F|REV|	Amme_IGHV_038	SP_exon	F	REV	NA	IGH	CLAN_III_All	E	E	E	E	E	E	NA	NA	NA	NA	ATGTCACCCCACCTTCTCAGCAGCATGTGGCTATTAGCTTTCCTGCTACATGGCTTCACCG
NC_090938.1	chr13	354377118	354377157	Amme_IGHV_039|IGHV_RSS|F|REV|	Amme_IGHV_039	IGHV_RSS	F	REV	NA	IGH	CLAN_III_All	NA	NA	NA	NA	NA	NA	NA	NA	NA	NA	CACAGCAGCACAAACCAGCCCCTCCCCGTACAAAAACCA
NC_090938.1	chr13	354377157	354377468	Amme_IGHV_039|IGHV_exon|F|REV|	Amme_IGHV_039	IGHV_exon	F	REV	NA	IGH	CLAN_III_All	E	E	E	E	E	E	97	AAB66462.2	91.09%	Ambystoma mexicanum	GCGCTGCCGCCGAAGTTCTCCTGACCCAGGTCGGTGACGCTGTTAAGAAGCCCGGGGAGTCCCATGACCTCTCCTGCCGGGGATCCGGGTTCAGCTTTGGGAGTTATCATATGCACTGGGTCCGGCAGGCTCCAGGGAAGGGCCTGGAGTGGGTGGGGGCGATATTGCATGACGGAAGCCAGAAACATTACTCGGCCTCCGTGCAGGGCAGGTTCACCATCTCCCGGGATGACCCCAGCAGCACAGCACGGCTACACATGGGCAGCCTGAGGTTGGAGGATACTGCCAAGTATTACTGTGCCAGAGAAAAC	311
NC_090938.1	chr13	354377565	354377602	Amme_IGHV_039|SP_exon|F|REV|	Amme_IGHV_039	SP_exon	F	REV	NA	IGH	CLAN_III_All	E	E	E	E	NE	E	NA	NA	NA	NA	ATGTGGATATTGGCTTTCCTGCTACATGGCTTCACCG
NC_090938.1	chr13	354434516	354434544	Amme_IGHV_040|IGHV_RSS|P|REV|NO_9MER	Amme_IGHV_040	IGHV_RSS	P	REV	NO_9MER	IGH	NA	NA	NA	NA	NA	NA	NA	NA	NA	NA	NA	CACAGTGTGAGGAAGGAAGTCAGAGCTC
NC_090938.1	chr13	354434544	354434861	Amme_IGHV_040|IGHV_exon|P|REV|NO_9MER	Amme_IGHV_040	IGHV_exon	P	REV	NO_9MER	IGH	NA	E	E	E	NE	E	E	81	AAB66462.2	100%	Ambystoma mexicanum	GTGTTCTGAGCCAGGTGACACTGCTGGAGTCCGGTCCTGGTACTGTGAAGCCCTCGGAGGACCTCAAAGTGAGCTGTAAAGTCACCGATTTCTCCATCACTACAAGCGGCTACTGCTGGGCCTGGGTCCGTCGCCTCCCCAGTAAAGGCTTGGAGTGGCTAGCACTCATATGTTATGATGGCAGGACGTACTACTCCCAAGCTCTCCAGAGCCGATTGACCGTCACCAGAGAAACTTCCAGAAATGAGTACTCTCTGAGGATGAACGACATGAGAGCGGAAGAAACAGCCACACTTTACTGTGCCCGATACGATGAG	317
NC_090938.1	chr13	354434942	354434988	Amme_IGHV_040|SP_exon|P|REV|NO_9MER	Amme_IGHV_040	SP_exon	P	REV	NO_9MER	IGH	NA	E	E	E	NE	E	E	NA	NA	NA	NA	ATGGACCCTGTGAGCGCTTACCTGTGCATTCTCCTCTCTGCATCAT
NC_090938.1	chr13	354567891	354567930	Amme_IGHV_041|IGHV_RSS|F|REV|	Amme_IGHV_041	IGHV_RSS	F	REV	NA	IGH	CLAN_II_All	NA	NA	NA	NA	NA	NA	NA	NA	NA	NA	CACAGCAGCACAAACCAGCCCCTCCCCGTACAAAAACCA
NC_090938.1	chr13	354567930	354568241	Amme_IGHV_041|IGHV_exon|F|REV|	Amme_IGHV_041	IGHV_exon	F	REV	NA	IGH	CLAN_II_All	E	E	E	E	NE	E	118	AAB66462.2	93.07%	Ambystoma mexicanum	GCGCTGCCGCCGAAGTTCTCCTGACCCAGGTCGGTGACGCTGTTAAGAAGCCCGGGGAGTCCCATGACCTCTCCTGCCGGGGATCCGGGTTCAGCTTTGGGAGTTATCATATGCACTGGGTCCGGCAGGCTCCAGGGAAGGGCCTGGAGTGGGTGGGGGCGATATTGCATGACGGAAGCCAGAAACATTACTCGGCCTCCGTGCAGGGCAGGTTCACCATCTCCCGGGATGACCCCAGCAGCACAGCACGGCTACACATGGGCAGCCTGAGGTTGGAGGATACTGCCAAGTATTACTGTGCCAGAGAAAAC	311
NC_090938.1	chr13	354568359	354568405	Amme_IGHV_041|SP_exon|F|REV|	Amme_IGHV_041	SP_exon	F	REV	NA	IGH	CLAN_II_All	E	E	E	E	NE	E	NA	NA	NA	NA	ATGTGGATATTGGCTTTCCTGCTACATGGCTTCACCG
NC_090938.1	chr13	354585302	354585341	Amme_IGHV_042|IGHV_RSS|P|REV|STOP_V;NE_SP;NE_V	Amme_IGHV_042	IGHV_RSS	P	REV	STOP_V;NE_SP;NE_V	IGH	NA	NA	NA	NA	NA	NA	NA	NA	NA	NA	NA	CACAGTGCGAGGAAGGAATTCAGGACTGAGACAAATGGT
NC_090938.1	chr13	354585341	354585652	Amme_IGHV_042|IGHV_exon|P|REV|STOP_V;NE_SP;NE_V	Amme_IGHV_042	IGHV_exon	P	REV	STOP_V;NE_SP;NE_V	IGH	NA	NE	NE	NE	NE	NE	NE	108	AAB66462.2	93.07%	Ambystoma mexicanum	GAGTCCATTCTCAGGTGACTCTCTCCAAGGCCGGCTCTGGATTGGTCACGCCCTCAGGGACTATTCATCTAAACTGTGCCGTGAGTGGTTTATCAATATCAAACAATTGCTGCTTTTGGCACTGGATCCGACTGAGACCAGGGAAAGGCTTGGAATGGATGGGATTAATTAAATATGGTGGAGAAACTGTTTACTCTCAATCCTTCCTAATCCGCATCACCATTACCAGGGACACCGCCCAAAACAAGTATTTTCTTCAACTCAGCAGTGCGACAATTCAGGATGCAGCCATGTATTACTGTGCGTGAGAA	311
NC_090938.1	chr13	354585760	354585806	Amme_IGHV_042|SP_exon|P|REV|STOP_V;NE_SP;NE_V	Amme_IGHV_042	SP_exon	P	REV	STOP_V;NE_SP;NE_V	IGH	NA	NE	NE	NE	NE	NE	NE	NA	NA	NA	NA	ATGTATTTTCTGGGGTTCGCCCTTTTCCTGCTGTCCATTGTGTCTG
NC_090938.1	chr13	354661036	354661074	Amme_IGHV_043|IGHV_RSS|P|REV|NO_CYS104	Amme_IGHV_043	IGHV_RSS	P	REV	NO_CYS104	IGH	NA	NA	NE	NA	NE	NA	NE	NA	NA	NA	NA	CACACCGCGAGGAAGGAAGTCAGCGCTTTACAAATACT
NC_090938.1	chr13	354661074	354661389	Amme_IGHV_043|IGHV_exon|P|REV|NO_CYS104	Amme_IGHV_043	IGHV_exon	P	REV	NO_CYS104	IGH	NA	E	NE	E	NE	E	NE	84	AAB66462.2	98.02%	Ambystoma mexicanum	GTGTTCTGAGCCAGGTGACCCTGCTGGAGTCTGGGCCTGGAGTTATAGCGCCCTTCGAGACTCTGAGACTGACCTGCAGAGTGAGTGGCTCCTCCATGATTGATAGAAACTGCTGGGAATGGATGCGGCAAGCACCTGGGAAAGAGCTCCAATGGTTGGGCAGAACATGCTATGAAGGCTCTATAAACTATGCAGAATCGCTAAAAAGTCGGCTATCCATAAGAAAGGATGAACCTAAGAAGGAGTTCTATCTGCAGATGAGCAGTGTGCGCGCTGAGGACACAGGGACGTATTACGGGGCGAGATACACAGACG	315
NC_090938.1	chr13	354661473	354661519	Amme_IGHV_043|SP_exon|P|REV|NO_CYS104	Amme_IGHV_043	SP_exon	P	REV	NO_CYS104	IGH	NA	E	NE	E	NE	E	NE	NA	NA	NA	NA	ATGCGCTCTGTGTGCCTTTATCTGTGTGCTCTGCTCTCTGTGTCAT
NC_090938.1	chr13	354718569	354718608	Amme_IGHV_044|IGHV_RSS|P|REV|NO_CYS23;NO_CYS104	Amme_IGHV_044	IGHV_RSS	P	REV	NO_CYS23;NO_CYS104	IGH	NA	NA	NA	NA	NA	NA	NA	NA	NA	NA	NA	CACAGTGTGAGGAAGGAAGTCAGCGCCCTACAAAAACTG
NC_090938.1	chr13	354718608	354718917	Amme_IGHV_044|IGHV_exon|P|REV|NO_CYS23;NO_CYS104	Amme_IGHV_044	IGHV_exon	P	REV	NO_CYS23;NO_CYS104	IGH	NA	E	E	E	E	E	E	85	AAB66462.2	92.08%	Ambystoma mexicanum	GTGTCCTGTGCCAGGTGACCCTGCTGGAGTCCGGTCCTGGAGTTGTGAAACCCTCAGAGACCCTCAGACTGACCTCTAAAGTGACTGGTGCTGCGGTCAGTGGGAATTTCTGCTGGCACTGGATCCGGCAGCCACCAGGGAAAGGGCTGGAGTGGCTGGCCAGGACCTGCTGGGAAGGGTCAATAAACTATTCACCATCTTTAAAAAGTCGATTATCCATAACGAAGGACGCAGCCAAGAATGAGTTCCATCTGCAGTTCACCAGCATGAGAGCAGAGGACACAGCCAGATATTACGGGGCGAGAGAGA	309
NC_090938.1	chr13	354719002	354719048	Amme_IGHV_044|SP_exon|P|REV|NO_CYS23;NO_CYS104	Amme_IGHV_044	SP_exon	P	REV	NO_CYS23;NO_CYS104	IGH	NA	E	E	E	E	E	E	NA	NA	NA	NA	ATGAGTCCTGTGTGCATCTACCTGTGTGCTCTCCTCTCTGCATCGT
NC_090938.1	chr13	354769433	354769472	Amme_IGHV_045|IGHV_RSS|P|REV|NO_9MER	Amme_IGHV_045	IGHV_RSS	P	REV	NO_9MER	IGH	NA	NA	NA	NA	NA	NA	NA	NA	NA	NA	NA	CACAGTGTGAGAACACGCTGCAAGAACTGTGCCCAGTCT
NC_090938.1	chr13	354769472	354769778	Amme_IGHV_045|IGHV_exon|P|REV|NO_9MER	Amme_IGHV_045	IGHV_exon	P	REV	NO_9MER	IGH	NA	E	E	E	NE	NE	NE	94	CAT00557.1	65%	Pleurodeles waltl	GTGCCGCTGCACAGGTGACCCTTCGCGAGTCCGGTCCTGGGACTGTGAAGCCATCAGGGACCCTGAGCCTGAGCTGTGAAGTCTCCGCTCCCCTGGGTACTTACCACTGGCAGTGGGTGCGAGTGGCTGCAAGGGGAGGATTGGAGTGGATGGGGCAGATCTCAGACGGGGGTATCCCATACTATGCTCCGTCCCACCAAAGCCGGGTGACCATCACAAGAGATATCTCCAAAAAGGTGGTCTATTTTCAGATGACAGACATGAGAACAGAGGACTCCTCCATGTTCTACTGTGCTGTGTACAAGG	306
NC_090938.1	chr13	354769872	354769918	Amme_IGHV_045|SP_exon|P|REV|NO_9MER	Amme_IGHV_045	SP_exon	P	REV	NO_9MER	IGH	NA	E	E	E	NE	NE	NE	NA	NA	NA	NA	ATGCACGCCAGCATCCTGTCTCCGCTGCTGCTGTGGGCGTCTTTCT
NC_090938.1	chr13	354836493	354836532	Amme_IGHV_046|IGHV_RSS|F|REV|	Amme_IGHV_046	IGHV_RSS	F	REV	NA	IGH	CLAN_II_All	NA	NA	NA	NA	NA	NA	NA	NA	NA	NA	CACAGTGGCAGGAAGGAAGGAAGAACCCAGACAAAAACC
NC_090938.1	chr13	354836532	354836840	Amme_IGHV_046|IGHV_exon|F|REV|	Amme_IGHV_046	IGHV_exon	F	REV	NA	IGH	CLAN_II_All	E	E	E	E	E	E	120	AAB86391.1	99.94%	Ambystoma mexicanum	GTGTCCATCCTCAGATCACTCTCTCCCAGGCCGGCTCTGGAGTGGTCAAGCCGTCAACCACTATAGACCTGAGCTGTACAGTGACTGGCTATTCAATAACAAGTGGCAGCTGGTGGAACTGGGCCAGACAACAGCCAGGGAAAGGCCTGGAGTGGCTGGGATTAATTAAATCCGGTGGAGAAACCGTTTACAGCCAAACATTTCAAAATCGCATCACCGTGACTAGAGACACGGCCCGGAACACATACTTTCTGCAAGTGAAGGGGGTAACATCTGATGACAAGGCCATGTACTACTGCGCGCGAGAA	308
NC_090938.1	chr13	354836960	354837006	Amme_IGHV_046|SP_exon|F|REV|	Amme_IGHV_046	SP_exon	F	REV	NA	IGH	CLAN_II_All	E	E	E	E	E	E	NA	NA	NA	NA	ATGATATTTCTGGGGGCTTCTCTTCTTCTGCTGTCCATTGTGTCTA
NC_090938.1	chr13	354852092	354852131	Amme_IGHV_047|IGHV_RSS|F|REV|	Amme_IGHV_047	IGHV_RSS	F	REV	NA	IGH	CLAN_II_All	NA	NA	NA	NA	NA	NA	NA	NA	NA	NA	CACACTGGCAGGAAGGAAGGAAGAGCCGAGACAAAAACT
NC_090938.1	chr13	354852131	354852438	Amme_IGHV_047|IGHV_exon|F|REV|	Amme_IGHV_047	IGHV_exon	F	REV	NA	IGH	CLAN_II_All	E	E	E	NE	E	E	629	AAB86391.1	98.08%	Ambystoma mexicanum	GTGTCCATCCTCAGGTCACTCTCTCCCAGGCCGGCTCTGGAGTCGTCAAGCCATCAGCCACTATAGACCTGAGCTGCACAGTGACTGGTTATTCAATAACAAGTGACTACTGGTGGTACTGGGTCAGACAACAGCCAGGGAAAGGCCTGGAGTGGATGGGATTGATTAAATACGGTGGAGAAGCCCTTTACTCCCAAACATTTCAAAACCGCATCACCGTGACTAGAGACACGGCCCGGAACACATACTTTCTTCAAGTGAAGGGGGTGACAGCTGATGACACGGCCATGTACTACTGCGCGCGACA	307
NC_090938.1	chr13	354853067	354853113	Amme_IGHV_047|SP_exon|F|REV|	Amme_IGHV_047	SP_exon	F	REV	NA	IGH	CLAN_II_All	E	E	E	E	E	E	NA	NA	NA	NA	ATGATATTTCTGGAGGCTTCTCTTCTTCTGCTGTCCATTGTGTCTG
NC_090938.1	chr13	354909047	354909085	Amme_IGHV_048|IGHV_RSS|F|REV|	Amme_IGHV_048	IGHV_RSS	F	REV	NA	IGH	CLAN_II_All	NA	NA	NA	NA	NA	NA	NA	NA	NA	NA	CACAGTGGCAGGGAGGAAGGAAGAGCCCAGACAAAAAC
NC_090938.1	chr13	354909085	354909393	Amme_IGHV_048|IGHV_exon|F|REV|	Amme_IGHV_048	IGHV_exon	F	REV	NA	IGH	CLAN_II_All	E	E	E	E	E	E	121	AAB86391.1	97.09%	Ambystoma mexicanum	GCGTCCATCCTCAGATCACTCTCTCCCAGGCCGGCTCTGGAGTGGTCAAGCCGTCAGCCACTATAGATCTCAGCTGTACAGTGACTGGTGTTTCATTAACAGGTGGCTACTGGTGGGACTGGGTCAGACAAAAGCCAGGGAAAGGCCTGGAGTGGATGGGATTGATTAAATCTGATGGAGCAACCCTTTACTCCCAATCATTTCAAAATCGCATCACTGTGACTAGAGACACGGCCCGGAACACATACTTTCTGCAAGTGAAGGGGGTGACAGCTGATGACACGGCCATGTACTACTGCGCACGAGAA	308
NC_090938.1	chr13	354909514	354909560	Amme_IGHV_048|SP_exon|F|REV|	Amme_IGHV_048	SP_exon	F	REV	NA	IGH	CLAN_II_All	E	E	E	E	E	E	NA	NA	NA	NA	ATGATATTTCTGGGGTCTTCTCTTCTTCTGCTGTCCATTGTGTCTG
NC_090938.1	chr13	354966407	354966446	Amme_IGHV_049|IGHV_RSS|F|REV|	Amme_IGHV_049	IGHV_RSS	F	REV	NA	IGH	CLAN_II_All	NA	NA	NA	NA	NA	NA	NA	NA	NA	NA	CACAGTGGCAGGAAGGAAGGAAGAGCCCAGACAAAAACT
NC_090938.1	chr13	354966446	354966756	Amme_IGHV_049|IGHV_exon|F|REV|	Amme_IGHV_049	IGHV_exon	F	REV	NA	IGH	CLAN_II_All	E	E	E	E	E	E	120	CAE02679.1	55.56%	Pleurodeles waltl	GCGTCCATCCTCAGATCACTCTCTCCCAGGCCGGCTCTGGAGTGGTCAAGCCGTCAGCCACTGTAGATTTGAGCTGTACAGTGACTGGTTATTCAATAACAACAAGTGGCTACTGGTGGGACTGGCTCAGACAAAAGCCAGGGAAAGGCCTGGAGTGGATGGGATTGATTAAATCCGGTGGAGAAACCCTTTACTCCCAAACATTTCAAAATCGCATCACCGTGACTAGAGACACGGCCCGGAACACATACTTTCTGCAAGTGAAGGGAGTGACAGCTGATGACACGGCCATGTACTACTGTGCGCGAGA	310
NC_090938.1	chr13	354966876	354966922	Amme_IGHV_049|SP_exon|F|REV|	Amme_IGHV_049	SP_exon	F	REV	NA	IGH	CLAN_II_All	E	E	E	E	E	E	NA	NA	NA	NA	ATGATATTTCTGGGGGCTTCTCTTTTTCTGCTGTCCATTGTGTCTG
NC_090938.1	chr13	355000612	355000651	Amme_IGHV_050|IGHV_RSS|F|REV|	Amme_IGHV_050	IGHV_RSS	F	REV	NA	IGH	CLAN_II_All	NA	NA	NA	NA	NA	NA	NA	NA	NA	NA	CACAGTGGCAGGAAGAAAGGAAGAGACCAGACAAAAACC
NC_090938.1	chr13	355000651	355000959	Amme_IGHV_050|IGHV_exon|F|REV|	Amme_IGHV_050	IGHV_exon	F	REV	NA	IGH	CLAN_II_All	E	E	E	E	E	E	121	CAE02677.1	56.12%	Pleurodeles waltl	GTGTCCATCCTCAGATCACTCTCTCCCAGGCCGGCTCTGGAGTGGTCAAGCCATCAGCCACTGTAGATCTCAGCTGCGCAGTGACTGGTTATTCAATAACAAGTGGCGGCTGGTGGAACTGGGTCAGACAAAAGCCAGGGAAAGGGCTGGAGTGGCTGGGATTAATTAAATCCGGTGGAGAAACTGTTTACAGCCAAACATTTCAAAATCGTATCACCGTGACTAGAGACACGGCCCGGAACACATACTTCCTTCAAGTGAAGGGGGTGACAGCTGATGACACGGCCATGTACTACTGCGCGCGAGAA	308
NC_090938.1	chr13	355001080	355001126	Amme_IGHV_050|SP_exon|F|REV|	Amme_IGHV_050	SP_exon	F	REV	NA	IGH	CLAN_II_All	E	E	E	E	E	E	NA	NA	NA	NA	ATGATATTTCTGGGGGCTTCTCTTCTTCTGCTGTCCATTGTGTCTG
NC_090938.1	chr13	355058764	355058803	Amme_IGHV_051|IGHV_RSS|F|REV|	Amme_IGHV_051	IGHV_RSS	F	REV	NA	IGH	CLAN_II_All	NA	NA	NA	NA	NA	NA	NA	NA	NA	NA	CACAGTGGCAGGAAGGAAGGAAGAGCCCAGACAAAAACT
NC_090938.1	chr13	355058803	355059110	Amme_IGHV_051|IGHV_exon|F|REV|	Amme_IGHV_051	IGHV_exon	F	REV	NA	IGH	CLAN_II_All	E	E	E	E	E	E	121	CAE02677.1	52.04%	Pleurodeles waltl	GTGTCCATCCTCAGATCACTCTCTCCCAGGCCGGCTCTGGAGTGGTCAAGCCGTCAGCCACTATAGATCTCAGCTGTACAGTGACTGGTGTTTCAATAACAGGTGGCAACTGGTGGTACTGGCTCAGACAAAAGCCAGGGAAAGGCCTGGAGTGGATGGGATTGATTAAATCCGGTGGAGAAACCCTTTACTTCCCGACATTTCAAAATCGCATCACCGTGACTAGAGACACGGCCCGGAACACATACTTTCTGCAAGTGAAGGGGGTGACAGCTGATGACACGGCCATGTACTACTGTGCGCGAGA	307
NC_090938.1	chr13	355059231	355059277	Amme_IGHV_051|SP_exon|F|REV|	Amme_IGHV_051	SP_exon	F	REV	NA	IGH	CLAN_II_All	E	E	E	E	E	E	NA	NA	NA	NA	ATGATATTTCTGGTGTCTTCTCTTCTTCTGCTGTCCATTGTGTCTG
NC_090938.1	chr13	355178039	355178351	Amme_IGHV_052|IGHV_exon|P|REV|NO_RSS	Amme_IGHV_052	IGHV_exon	P	REV	NO_RSS	IGH	NA	E	E	E	E	E	E	81	KAJ1137400.1	78.64%	Pleurodeles waltl	GTGTTCTCTGCCAGGTGACCCTCTTGGAGTCCGGTCCTGGAGCTGTGAAGCCCTCAGAGACCCTCAGACTGACCTGTAAGGCCACTGGGTTTCCCATCACCGCTAGCGGTTACTGCTGGCACTGGATCCGGCAGCCTCCAGGGAAAGGGCTGCAGTGGTTGGGAAGGATCTGCCCTGCTGGTAACACATACTACCCCGAGTCTCTGAAAAGTCGTGTGACCGTCACCAGAGACACTTCCAGGAATGAGTACTCGCTGCAGATGAGCAGTGCGAGAGCTGAGGATACAGCCTCGTTTTACTGCGCCCGCGATG	312
NC_090938.1	chr13	355178432	355178478	Amme_IGHV_052|SP_exon|P|REV|NO_RSS	Amme_IGHV_052	SP_exon	P	REV	NO_RSS	IGH	NA	E	E	E	E	E	E	NA	NA	NA	NA	ATGAGTCCCGTGTGCACTTACCTGTGTGTTCTCCTCTCTGCATCAT
NC_090938.1	chr13	355284164	355284203	Amme_IGHV_053|IGHV_RSS|F|REV|	Amme_IGHV_053	IGHV_RSS	F	REV	NA	IGH	CLAN_II_All	NA	NA	NA	NA	NA	NA	NA	NA	NA	NA	CACAGTGTGAGGAAGGAAGTCATAGCTCGCGCAAATACT
NC_090938.1	chr13	355284203	355284515	Amme_IGHV_053|IGHV_exon|F|REV|	Amme_IGHV_053	IGHV_exon	F	REV	NA	IGH	CLAN_II_All	E	E	E	E	E	E	82	XP_069488868.1	87.38%	Ambystoma mexicanum	GTGTGCTGTGCCAGGTGACCCTGCTGCAGTCCGGCCCTGGAGTTGTGAAGCCCTCAGAGACCCTCAGACTGACCTGTAAAGTCACTGGTGCGTCTCTCACTGATGGCTGTTGCTGCTGGAACTGGATCCGGCAGCCTCCAGGGAAAGGGCTGCAATGGTTGGGACAGATATGTCCTAGTGGCAGCACATACTACCCCGAGTCTCTGAAAAGCCGTGTGACCATCACCAGAGACACTTCCAGGAATGAGTACTCGCTGCAGATGAGCAGCGCGAGAGCTGAGGACACAGCCACGTTTTACTGCGCCCGAGAAT	312
NC_090938.1	chr13	355284597	355284643	Amme_IGHV_053|SP_exon|F|REV|	Amme_IGHV_053	SP_exon	F	REV	NA	IGH	CLAN_II_All	E	E	E	E	E	NE	NA	NA	NA	NA	ATGAGTCCCGTGTGCACTTACCTGTGTGTTCTGCTCTCTGCATCAT
NC_090938.1	chr13	355401639	355401678	Amme_IGHV_054|IGHV_RSS|F|REV|	Amme_IGHV_054	IGHV_RSS	F	REV	NA	IGH	CLAN_II_All	NA	NA	NA	NA	NA	NA	NA	NA	NA	NA	CACAGTGTGAGGAAGGAAGTCATAGCTCGCCCAAATACT
NC_090938.1	chr13	355401678	355401990	Amme_IGHV_054|IGHV_exon|F|REV|	Amme_IGHV_054	IGHV_exon	F	REV	NA	IGH	CLAN_II_All	E	E	E	E	E	E	82	KAJ1137396.1	80.58%	Pleurodeles waltl	GTGTGCTGTGCCAGGTGACCCTGCTGGAGTCCGGCCCTGGAGTTGTGAAGCCCTCAGAGACCCTCAGACTGACCTGTAAAGTCACTGGTGCGTCTCTCACTGATGGCTGTTGCTGCTGGAACTGGATCCTGCAGCCTCCAGGGAAAGGGCTGCAATGGTTGGGACAGATATGTCCTAGTGCCGACACATACTACCCCGAGTCTCTGAAAAGCCGTGTGACCATCACCAGAGACACTTCCAGGAATGAGTACTCACTGCAGATGAGCAGCACGAGAGCTGAGGACACAGCCACGTTTTACTGCGCCCGAGAAT	312
NC_090938.1	chr13	355402072	355402118	Amme_IGHV_054|SP_exon|F|REV|	Amme_IGHV_054	SP_exon	F	REV	NA	IGH	CLAN_II_All	E	E	E	E	E	E	NA	NA	NA	NA	ATGAGTCCCGTGTGCACTTACCTGTGTGTTCTGCTCTCTGCATCAT
NC_090938.1	chr13	355450491	355450530	Amme_IGHV_055|IGHV_RSS|P|REV|STOP_V	Amme_IGHV_055	IGHV_RSS	P	REV	STOP_V	IGH	NA	NA	NA	NA	NA	NA	NA	NA	NA	NA	NA	CACAGTGTGAGGAAGGAAGTCAGAGTCCGCGCAAATACT
NC_090938.1	chr13	355450530	355450839	Amme_IGHV_055|IGHV_exon|P|REV|STOP_V	Amme_IGHV_055	IGHV_exon	P	REV	STOP_V	IGH	NA	E	NE	E	E	E	NE	89	XP_069488868.1	86.27%	Ambystoma mexicanum	GTGTTCTCTGCCAGGTGACCCTGCTGGAGTCCGGTCCTGGAGCTGTGAAGCCCTCAGAGACCCTCAGACTGACCTATTAAGTCTCCGGCTATTCAATCGCTAGCGGTTACTGCTGGAGCTGGATCCGGCAGCCTCCAGGGAAAGGGCTGCAGTGGTTGGGAAGGATCTGCTATGATGGCAGCACAAACTACCCCGAGTCTCTGAAAAGCCGTGTGTCCGTCACCAGAGAAACTTCCAGGAATGAGTACTCGCTGCAGATGAGCAGCGCGAGAGCTGAGGACACATCCACCTTTTACTGCACCTGCGATG	309
NC_090938.1	chr13	355450928	355450974	Amme_IGHV_055|SP_exon|P|REV|STOP_V	Amme_IGHV_055	SP_exon	P	REV	STOP_V	IGH	NA	E	NE	E	E	E	NE	NA	NA	NA	NA	ATGAGTCCCGTGTGCACTTACCTGTGTGTTCTGCTCTCTGCATCAT
NC_090938.1	chr13	355493525	355493564	Amme_IGHV_056|IGHV_RSS|F|REV|	Amme_IGHV_056	IGHV_RSS	F	REV	NA	IGH	CLAN_II_All	NA	NA	NA	NA	NA	NA	NA	NA	NA	NA	CACAGTGTGAGGAAGGAAGTCATAGCTCGCGCAAATACT
NC_090938.1	chr13	355493564	355493876	Amme_IGHV_056|IGHV_exon|F|REV|	Amme_IGHV_056	IGHV_exon	F	REV	NA	IGH	CLAN_II_All	E	E	E	E	E	E	81	XP_069488868.1	91.26%	Ambystoma mexicanum	GTGTGCTGTGCCAGGTGACCCTCCTGGAGTCCGGTCCTGCAGTTGTGAAGCCCTCAGAGACCCTCAGACTGACCTGTAAGGTCACTGGTGCGTCTCTCACTGATAGCTGCTGCTGCTGGAACTGGATCCGGCAGCCTCCAGGGAAAGGGCTGCAATGGTTGGGAAGGATCTGCTCTGGTGGCAGCACAAACTACCCCGAGTCTCTAAAAAGTCGCGTGACCGTCACCAGAGACACTTCCAGGAATGAGTACTCGCTGCAGATGAGCAGCGCGAGAGCTGAGGACACAGCCACGTTTTACTGTGCCCGAGAAT	312
NC_090938.1	chr13	355493957	355494003	Amme_IGHV_056|SP_exon|F|REV|	Amme_IGHV_056	SP_exon	F	REV	NA	IGH	CLAN_II_All	E	E	E	E	E	E	NA	NA	NA	NA	ATGAGTCCCGTGTGCACTTACCTGTGTGTTCTCCTCTCTGCATCAT
NC_090938.1	chr13	355694338	355694377	Amme_IGHV_057|IGHV_RSS|F|REV|	Amme_IGHV_057	IGHV_RSS	F	REV	NA	IGH	CLAN_II_All	NA	NA	NA	NA	NA	NA	NA	NA	NA	NA	CACAGCGTGAAAGTGGAAGGAAGGAGTCATACACAAAGC
NC_090938.1	chr13	355694377	355694684	Amme_IGHV_057|IGHV_exon|F|REV|	Amme_IGHV_057	IGHV_exon	F	REV	NA	IGH	CLAN_II_All	E	E	E	NE	E	NE	91	KAJ1137396.1	56.57%	Pleurodeles waltl	GTGTTCGTCCCCAGGTCACTATGCTGCAGTCTGGTGCCGGTTTCCTGCAGCCATCCAGCGCCTTGAGACTCTCCTGTAAGGTCACGGGGGTCTCCATCACAAGCTGCTGTGACTGGACCTGGATCCGACAGCTCCCGGGGAGAGGGCTGGAATGGTTGGGTCTCATCAATAAATTAGATCAGAAATACTACTCAGTATCTCTCCGTAGCCGATTGACCATCAGCATGGATGCCCCCAGCAACGAATACTTCCTGCAGATGGCGGATATGCAGCCCGCAGACTCGGGTGTTTATTATTGCGCAAAGGA	307
NC_090938.1	chr13	355694775	355694821	Amme_IGHV_057|SP_exon|F|REV|	Amme_IGHV_057	SP_exon	F	REV	NA	IGH	CLAN_II_All	E	E	E	NE	E	NE	NA	NA	NA	NA	ATGCGTTACTTCCTCCTCCGCCTTTGCTTTCTGCTTCTTCCCGCCT
NC_090938.1	chr13	355949235	355949274	Amme_IGHV_058|IGHV_RSS|F|REV|	Amme_IGHV_058	IGHV_RSS	F	REV	NA	IGH	CLAN_III_All	NA	NA	NA	NA	NA	NA	NA	NA	NA	NA	CACAGAGCGACAAGGGAAGCGGACCTGAGTGCAAAAACT
NC_090938.1	chr13	355949274	355949580	Amme_IGHV_058|IGHV_exon|F|REV|	Amme_IGHV_058	IGHV_exon	F	REV	NA	IGH	CLAN_III_All	E	E	E	E	E	E	85	AAB86393.1	92%	Ambystoma mexicanum	GTGTCCGCTCACAGATAGTCCTGACCCAGTCCGGCTCGGAGGTGAGGAAGCCGGGGGAGTCTATGCAGCTAAAGTGCACAGTCACCGGTTTTAATGTTAACAGCTACTGGATGGACTGGGTCAGACAGGCTCCGGGGAAGGGACTGGAATGGGTGCTTCGTTTCCATTCCGGCAGCAACCCTCCTCAGTACGCTTCAGAGGCTGTAAAAGGGCGAGTCACAGCGTCTACGGACAGCTCCAGTTTCAATCTGCAAATGAACAGCCTGAAAACAGAAGATACCGGAGTCTATTACTGTGCACGGGACC	306
NC_090938.1	chr13	355949665	355949711	Amme_IGHV_058|SP_exon|F|REV|	Amme_IGHV_058	SP_exon	F	REV	NA	IGH	CLAN_III_All	E	E	E	E	E	E	NA	NA	NA	NA	ATGTCACTGCCTTTGCAAATCTCCCTTCTGATCCTGGGATTGTCAT
NC_090938.1	chr13	356027451	356027490	Amme_IGHV_059|IGHV_RSS|F|REV|	Amme_IGHV_059	IGHV_RSS	F	REV	NA	IGH	CLAN_III_All	NA	NA	NA	NA	NA	NA	NA	NA	NA	NA	CACAGAGCTGCAAGAGAAGCGGACCTGAGTGCAAAAACT
NC_090938.1	chr13	356027490	356027796	Amme_IGHV_059|IGHV_exon|F|REV|	Amme_IGHV_059	IGHV_exon	F	REV	NA	IGH	CLAN_III_All	E	E	E	NE	NE	E	85	AAB86393.1	83%	Ambystoma mexicanum	GTGTCGGCTCACAGATAGTCCTGACCCAGTCTGGCTCAGAGGTGAAGAAGCCGGGGGAGTCTGTGCAGCTAAAGTGCACAGGCACCGGTTTTGATGTTAACAGCCACTGGATGAGCTGGGTGAGGCAGGCTCCAGGCAAGGGACTGGAATGGGTGGCTCGTTACCATCCTAGGGGAAGCCCTTCACAGGGCACTGCAGATTCTGTAAAAGGGCGAGTCACAACGTCCACGGACAGCTCCAGTTTCTATCTGCAAATGAACAGCCTGAAAACAGAAGATACCGGAGTCTATTACTGTGCACGGGACC	306
NC_090938.1	chr13	356027881	356027927	Amme_IGHV_059|SP_exon|F|REV|	Amme_IGHV_059	SP_exon	F	REV	NA	IGH	CLAN_III_All	E	E	E	NE	NE	E	NA	NA	NA	NA	ATGTCACTGCCTTTGCAAATCTCCCTTCTGATCCTTGGATTGTCAT
NC_090938.1	chr13	356040322	356040361	Amme_IGHV_060|IGHV_RSS|F|REV|	Amme_IGHV_060	IGHV_RSS	F	REV	NA	IGH	CLAN_III_All	NA	NA	NA	NA	NA	NA	NA	NA	NA	NA	CACAGAGCTACAAGGGAAGCGGACCTGAGTGCAAAAACT
NC_090938.1	chr13	356040361	356040667	Amme_IGHV_060|IGHV_exon|F|REV|	Amme_IGHV_060	IGHV_exon	F	REV	NA	IGH	CLAN_III_All	E	E	E	E	E	NE	85	AAB86393.1	91%	Ambystoma mexicanum	GTGTCCGCTCACAGATAGTCCTGACCCAGTCCGGCTCAGAGGTGAAGAAGCCGGGGGAGTCTATGCAGCTAAAGTGCACAGTCACCGGTTTTAATGTTAACAGCTACTGGATGCACTGGGTCAGACAGGCTCCGGGGAAGGGCCTGGAATGGGTGCTTCGTTTCAATTCCGCCAACAACCCTCCTCAGTACGCTTCAGAGGCTGTAAAAGGGCGAGTCACGGCTTCCGCGGACAGCTCCAGTTTCAATCTGCAAATGAACAGCCTGAAAACAGAAGATACCGGAGTCTATTACTGTGCACGGGAGC	306
NC_090938.1	chr13	356040752	356040798	Amme_IGHV_060|SP_exon|F|REV|	Amme_IGHV_060	SP_exon	F	REV	NA	IGH	CLAN_III_All	E	E	E	E	E	NE	NA	NA	NA	NA	ATGTCACTGCCTTTACAAATCTCCCTTCTGATCCTGGGATTGTCAT
NC_090938.1	chr13	356062835	356062874	Amme_IGHV_061|IGHV_RSS|F|REV|	Amme_IGHV_061	IGHV_RSS	F	REV	NA	IGH	CLAN_III_All	NA	NA	NA	NA	NA	NA	NA	NA	NA	NA	CACAGAGCGACAAGGGAAGCGGACCCGAGTGCAAAAACT
NC_090938.1	chr13	356062874	356063180	Amme_IGHV_061|IGHV_exon|F|REV|	Amme_IGHV_061	IGHV_exon	F	REV	NA	IGH	CLAN_III_All	E	E	E	E	E	E	85	AAB86393.1	93%	Ambystoma mexicanum	GTGTCCGCTCACAGATAGTCCTGACCCAGTCCGGCTCGGAGGTGAGGAAGCCGGGGGAGTCTATGCAGCTAAAGTGCACAGTCACCGGTTTTAATGTTAACAGCTACTGGATGCACTGGGTCAGACAGGCTCCGGGGAAGGGACTGGAATGGGTGCTTCGTTTCCATTCCGGCAGCAACCCTCCTCAGTACGCTTCAGAGGCTGTAAAAGGGCGAGTCACAGCGTCTACGGACAGCTCCAGTTTCAATCTGCAAATGAACAGCCTGAAAACAGAAGATACCGGAGTCTATTACTGTGCACGGGAGC	306
NC_090938.1	chr13	356063265	356063311	Amme_IGHV_061|SP_exon|F|REV|	Amme_IGHV_061	SP_exon	F	REV	NA	IGH	CLAN_III_All	E	E	E	E	E	E	NA	NA	NA	NA	ATGTCACTGCCTTTGCAAATCTCCCTTCTGATCCTGGGATTGTCAT
NC_090938.1	chr13	356084736	356084775	Amme_IGHV_062|IGHV_RSS|F|REV|	Amme_IGHV_062	IGHV_RSS	F	REV	NA	IGH	CLAN_III_All	NA	NA	NA	NA	NA	NA	NA	NA	NA	NA	CACAGAGCGACAAGGGAAGCGGACCTGAGTGCAAAAACT
NC_090938.1	chr13	356084775	356085081	Amme_IGHV_062|IGHV_exon|F|REV|	Amme_IGHV_062	IGHV_exon	F	REV	NA	IGH	CLAN_III_All	E	E	E	E	E	E	85	AAB86393.1	89%	Ambystoma mexicanum	GTGTCCGCTCACAGATAGTCCTGACCCAGTCCGGCTCAGAGGTGAAGAAGCCGGGGGAGTCTATGCAGCTAAAGTGCACAGTCACCGGTTTTAATGTTAACAGCTACTGGATGCACTGGGTCAGACAGGCTCCGGGGAAGGGACTGGAATGGGTGCTTCGTTTCCATTCCGGCAGAAACCCTCCTCAGTACGCTTCAGAGGCTGTAAAAGGGCGAGTCACAGCGTCCACGGACAGCTCCAGTTGTTATATGCAAATGAACAGCCTGAAAACAGAAGATACCGGAATCTATTACTGTGCACGGGACC	306
NC_090938.1	chr13	356085166	356085212	Amme_IGHV_062|SP_exon|F|REV|	Amme_IGHV_062	SP_exon	F	REV	NA	IGH	CLAN_III_All	E	E	E	E	E	E	NA	NA	NA	NA	ATGTCACTGCCTTTGCAAATCTCCCTTCTGATCCTGGGATTGTCAT
NC_090938.1	chr13	356147226	356147265	Amme_IGHV_063|IGHV_RSS|P|REV|FS_E-E	Amme_IGHV_063	IGHV_RSS	P	REV	FS_E-E	IGH	NA	NA	NA	NA	NA	NA	NA	NA	NA	NA	NA	CACAGAGCGACAAGGGAAGCGGACCTGAGTGCAAAAACT
NC_090938.1	chr13	356147265	356147571	Amme_IGHV_063|IGHV_exon|P|REV|FS_E-E	Amme_IGHV_063	IGHV_exon	P	REV	FS_E-E	IGH	NA	E	E	E	E	E	E	85	AAB86393.1	89%	Ambystoma mexicanum	GTGTCCGCTCACAGATAGTCCTGACCCAGTCCGGCTCAGAGGTGAAGAAGCCGGGGGAGTCTATGCAGCTAAAGTGCACAGTCACCGGTTTTAATGTTAACAGCTACTGGATGCACTGGGTCAGACAGGCTCCGGGGAAGGGACTGGAATGGGTGCTTCGTTTCCATTCCGGCAGAAACCCTCCTCAGTACGCTTCAGAGGCTGTAAAAGGGCGAGTCACAGCGTCCACGGACAGCTCCAGTTGTTATATGCAAATGAACAGCCTGAAAACAGAAGATACCGGAATCTATTACTGTGCACGGGACC	306
NC_090938.1	chr13	356147656	356147702	Amme_IGHV_063|SP_exon|P|REV|FS_E-E	Amme_IGHV_063	SP_exon	P	REV	FS_E-E	IGH	NA	E	E	E	E	E	E	NA	NA	NA	NA	ATGTCACTGCCTTTGCAAATCTCCCTTCTGATCCTGGGATTGTCAT
NC_090938.1	chr13	356159764	356159803	Amme_IGHV_064|IGHV_RSS|F|REV|	Amme_IGHV_064	IGHV_RSS	F	REV	NA	IGH	CLAN_III_All	NA	NA	NA	NA	NA	NA	NA	NA	NA	NA	CACAGAGCTACAAGGGAAGCGGACCTGAGTGCAAAAACT
NC_090938.1	chr13	356159803	356160109	Amme_IGHV_064|IGHV_exon|F|REV|	Amme_IGHV_064	IGHV_exon	F	REV	NA	IGH	CLAN_III_All	E	E	E	E	E	E	85	AAB86393.1	99%	Ambystoma mexicanum	GTGTCCGCTCACAGATAGTCCTGACCCAGTCCGGCTCAGAGGTGAAGAAGCCGGGGGAGTCTATGCAGCTAAAGTGCACAGTCACCGGTTTTAATGTTAACAGCTACTGGATGCACTGGGTCAGACAGGCTCCGGGGAAGGGACTGGAATGGGTGGCTCGTTATTATTCCGGCAGCAACCCTCCTCAGTACACTTCAGATGCTGTAAAAGGGCGAGTCACGGCTTCCACGGACAGCTCCAGTTTCAATCTGCAAATGAACAGCCTGAAAACAGAAGATACCGGAGTCTATTACTGTGCACGGGAGC	306
NC_090938.1	chr13	356160194	356160240	Amme_IGHV_064|SP_exon|F|REV|	Amme_IGHV_064	SP_exon	F	REV	NA	IGH	CLAN_III_All	E	E	E	E	E	E	NA	NA	NA	NA	ATGTCACTGCCTTTGCAAATCTCCCTTCTGATCCTGGGATTGTCAT
NC_090938.1	chr13	356174932	356174971	Amme_IGHV_065|IGHV_RSS|F|REV|	Amme_IGHV_065	IGHV_RSS	F	REV	NA	IGH	CLAN_III_All	NA	NA	NA	NA	NA	NA	NA	NA	NA	NA	CACAGAGCGACAAGGGAAGCGGACCTGAGTGCAAAAACT
NC_090938.1	chr13	356174971	356175277	Amme_IGHV_065|IGHV_exon|F|REV|	Amme_IGHV_065	IGHV_exon	F	REV	NA	IGH	CLAN_III_All	E	E	E	E	E	E	85	AAB86393.1	92%	Ambystoma mexicanum	GTGTCCGCTCACAGATAGTCCTGACCCAGTCCGGCTCGGAGGTGAGGAAGCCGGGGGAGTCTATGCAGCTAAAGTGCACAGTCACCGGTTTTAATGTTAACAGCTACTGGATGGACTGGGTCAGACAGGCTCCGGGGAAGGGACTGGAATGGGTGCTTCGTTTCCATTCCGGCAGCAACCCTCCTCAGTACGCTTCAGAGGCTGTAAAAGGGCGAGTCACAGCGTCTACGGACAGCTCCAGTTTCAATCTGCAAATGAACAGCCTGAAAACAGAAGATACCGGAGTCTATTACTGTGCACGGGACC	306
NC_090938.1	chr13	356175362	356175408	Amme_IGHV_065|SP_exon|F|REV|	Amme_IGHV_065	SP_exon	F	REV	NA	IGH	CLAN_III_All	E	E	E	E	E	E	NA	NA	NA	NA	ATGTCACTGCCTTTGCAAATCTCCCTTCTGATCCTGGGATTGTCAT
NC_090938.1	chr13	356253174	356253213	Amme_IGHV_066|IGHV_RSS|P|REV|FS_E-E	Amme_IGHV_066	IGHV_RSS	P	REV	FS_E-E	IGH	NA	NA	NA	NA	NA	NA	NA	NA	NA	NA	NA	CACAGAGCTGCAAGAGAAGCGGACCTGAGTGCAAAAACT
NC_090938.1	chr13	356253213	356253520	Amme_IGHV_066|IGHV_exon|P|REV|FS_E-E	Amme_IGHV_066	IGHV_exon	P	REV	FS_E-E	IGH	NA	E	E	NE	NE	NE	NE	84	AAB86393.1	84%	Ambystoma mexicanum	GGTGTCGGCTCACAGATAGTCCTGACCCAGTCTGGCTCAGAGGTGAAGAAGCCGGGGGAGTCTGTGCAGCTAAAGTGCACAGGCACCGGTTTTGATGTTAACAGCCACTGGATGAGCTGGGTGAGGCAGGCTCCAGGCAAGGGACTGGAATGGGTGGCTCGTTACCATCCTAGGGGAAGCCCTCCACAGGGCACTGCAGATTCTGTAAAAGGGCGAGTCACAACGTCCACGGACAGCTCCAGTTTCTATCTGCAAATGAACAGCCTGAAAACAGAAGATACCGGAGTCTATTACTGTGCACGGGACC	307
NC_090938.1	chr13	356253604	356253650	Amme_IGHV_066|SP_exon|P|REV|FS_E-E	Amme_IGHV_066	SP_exon	P	REV	FS_E-E	IGH	NA	E	E	NE	NE	NE	NE	NA	NA	NA	NA	ATGTCACTGCCTTTGCAAATCTCCCTTCTGATCCTTGGATTGTCAT
NC_090938.1	chr13	356265730	356265769	Amme_IGHV_067|IGHV_RSS|F|REV|	Amme_IGHV_067	IGHV_RSS	F	REV	NA	IGH	CLAN_III_All	NA	NA	NA	NA	NA	NA	NA	NA	NA	NA	CACAGAGCTACAAGGGAAGCGGACTTGAGTGCAAAAACT
NC_090938.1	chr13	356265769	356266075	Amme_IGHV_067|IGHV_exon|F|REV|	Amme_IGHV_067	IGHV_exon	F	REV	NA	IGH	CLAN_III_All	E	E	E	E	E	E	85	AAB86393.1	98%	Ambystoma mexicanum	GTGTCCGCTCACAGATAGTCCTGACCCAGTCCGGCTCAGAGGTGAAGAAGCCGGGGGAGTCTATGCAGCTAAAGTGCACAGTCACCGGTTTTAATGTTAACAGCTACTGGATGCACTGGGTCAGACAGGCTCCGGGGAAGGGACTGGAATGGGTGGCTCGTTATTATTCCGGCAGCAACACTCCTCAGTACACTTCAGATGCTGTAAAAGGGCGAGTCACGGCTTCCACGGACAGCTCCAGTTTCAATCTGCAAATGAACAGCCTGAAAACAGAAGATACCGGAGTCTATTACTGTGCACGGGAGC	306
NC_090938.1	chr13	356266160	356266206	Amme_IGHV_067|SP_exon|F|REV|	Amme_IGHV_067	SP_exon	F	REV	NA	IGH	CLAN_III_All	E	E	E	E	E	E	NA	NA	NA	NA	ATGTCACTGCCTTTGCAAATCTCCCTTCTGATCCTGGGATTGTCAT
NC_090938.1	chr13	356280919	356280958	Amme_IGHV_068|IGHV_RSS|F|REV|	Amme_IGHV_068	IGHV_RSS	F	REV	NA	IGH	CLAN_III_All	NA	NA	NA	NA	NA	NA	NA	NA	NA	NA	CACAGAGCGACAAGGGAAGCGGACCTGAGTGCAAAAACT
NC_090938.1	chr13	356280958	356281264	Amme_IGHV_068|IGHV_exon|F|REV|	Amme_IGHV_068	IGHV_exon	F	REV	NA	IGH	CLAN_III_All	E	E	E	E	E	E	85	AAB86393.1	89%	Ambystoma mexicanum	GTGTCCGCTCACAGATAGTCCTGACCCAGTCCGGCTCAGAGGTGAAGAAGCCGGGGGAGTCTATGCAGCTAAAGTGCACAGTCACCGGTTTTAATGTTAACAGCTACTGGATGCACTGGGTCAGACAGGCTACGGGGAAGGGACTGGAATGGGTGCTTCGTTTCCATTCCGGCAGCAACCCTCCTCAGTACGCTTCAGAGGCTGTAAAAGGGCGAGTCACGGCTTCCACGGACAGCTCCAGTTGTTATATGCAAATGAACAGCCTGAAAACAGAAGATACCGGAATCTATTACTGTGCACGGGACC	306
NC_090938.1	chr13	356281349	356281395	Amme_IGHV_068|SP_exon|F|REV|	Amme_IGHV_068	SP_exon	F	REV	NA	IGH	CLAN_III_All	E	E	E	E	E	E	NA	NA	NA	NA	ATGTCACTGCCTTTGCAAATCTCCCTTCTGATCCTGGGATTGTCAT
NC_090938.1	chr13	356296752	356296791	Amme_IGHV_069|IGHV_RSS|F|REV|	Amme_IGHV_069	IGHV_RSS	F	REV	NA	IGH	CLAN_III_All	NA	NA	NA	NA	NA	NA	NA	NA	NA	NA	CACAGAGCGACAAGGGAAGCGGACCCGAGTGCAAAAACT
NC_090938.1	chr13	356296791	356297097	Amme_IGHV_069|IGHV_exon|F|REV|	Amme_IGHV_069	IGHV_exon	F	REV	NA	IGH	CLAN_III_All	E	E	E	E	E	E	85	AAB86393.1	89%	Ambystoma mexicanum	GTGTCCGCTCACAGATAGTCCTGACCCAGTCCGGCTCAGAGGTGAAGAAGCCGGGGGAGTCTATGCAGCTAAAGTGCACAGTCACCGGTTTTAATGTTAACAGCTACTGGATGCACTGGGTCAGACAGGCTCCGGGGAAGGGACTGGAATGGGTGCTTCGTTTCCATTCCGGCAGAAACCCTCCTCAGTACGCTTCAGAGGCTGTAAAAGGGCGAGTCACAGCGTCCACGGACAGCTCCAGTTGTTATATGCAAATGAACAGCCTGAAAACAGAAGATACCGGAATCTATTACTGTGCACGGGACC	306
NC_090938.1	chr13	356297182	356297228	Amme_IGHV_069|SP_exon|F|REV|	Amme_IGHV_069	SP_exon	F	REV	NA	IGH	CLAN_III_All	E	E	E	E	E	E	NA	NA	NA	NA	ATGTCACTGCCTTTGCAAATCTCCCTTCTGATCCTGGGATTGTCAT
NC_090938.1	chr13	356355268	356355307	Amme_IGHV_070|IGHV_RSS|F|REV|	Amme_IGHV_070	IGHV_RSS	F	REV	NA	IGH	CLAN_III_All	NA	NA	NA	NA	NA	NA	NA	NA	NA	NA	CACAGAGCTACAAGAGAAGCGGACCTGAGTGCAAAAACT
NC_090938.1	chr13	356355307	356355613	Amme_IGHV_070|IGHV_exon|F|REV|	Amme_IGHV_070	IGHV_exon	F	REV	NA	IGH	CLAN_III_All	E	E	NE	NE	NE	NE	85	AAB86393.1	84%	Ambystoma mexicanum	GTGTCGGCTCACAGATAGTCCTGACCCAGTCTGGCTCAGAGGTGAAGAAGCCGGGGGAGTCTGTGAAGCTAAAGTGCACAGGCACCGGTTTTGATGTTAACAGCCACTGGATGAGCTGGGTGAGGCAGGCTCCAGACAAGGGACTGGAATGGGTGGCTCGTTACCATCCTAGGGGAAGCCCTCCACAGGGCACTGCAGATGCTGTAAAAGGGCGAGTCACAACGTCCACGGACAGCTCCAGTTTCAATCTGCAAATGAACAGCCTGAAAACAGAAGATACCGGAGTCTATTACTGTGCACGGGACC	306
NC_090938.1	chr13	356355698	356355744	Amme_IGHV_070|SP_exon|F|REV|	Amme_IGHV_070	SP_exon	F	REV	NA	IGH	CLAN_III_All	E	E	NE	NE	NE	NE	NA	NA	NA	NA	ATGTCACTGCCTTTGCAAATCTCCCTTCTGATCCTTGGATTGTCAT
NC_090938.1	chr13	356367809	356367848	Amme_IGHV_071|IGHV_RSS|F|REV|	Amme_IGHV_071	IGHV_RSS	F	REV	NA	IGH	CLAN_III_All	NA	NA	NA	NA	NA	NA	NA	NA	NA	NA	CACAGTGATGGCAGCGCCACCCGTGGACTGGCGAAAACC
NC_090938.1	chr13	356367848	356368154	Amme_IGHV_071|IGHV_exon|F|REV|	Amme_IGHV_071	IGHV_exon	F	REV	NA	IGH	CLAN_III_All	E	E	E	NE	E	E	85	KAJ1137417.1	45.10%	Pleurodeles waltl	CTGCCCAGTCTTCTGTAATGATGGTCCAATCTGGCTCGGAGTCGAAGCTCCCAGGACAGTCCCTTCGAATCGATTGCCTGTGTTCTGGCTTTGACATCAATGGCTACTGGATGTCCTGGCTTCGCCAGTTTCCGCAAGGTCAAATGGAGTGGATTGCAAACTTGGGGTCCAAAGCGAGTGGCGGATGGCACGCAGAGAACCTCAAAGGGAGATTTGTGGCATCAAAGAATTATGTCACCAACACCTACAACTTGCAGATCAATGAGCTTGCTGCGGCAGACACCGGCACGTACTACTGCACCCGTGGACACTACTACAACCC	322
NC_090938.1	chr13	356368239	356368285	Amme_IGHV_071|SP_exon|F|REV|	Amme_IGHV_071	SP_exon	F	REV	NA	IGH	CLAN_III_All	E	E	E	NE	E	E	NA	NA	NA	NA	ATGGCAAGAACCATTATCCTCTTCCTCTGCGTCATTTCCG
NC_090938.1	chr13	356426478	359122557	tRNA_cluster	tRNA_cluster	NA	NA	NA	NA	IGH	NA	NA	NA	NA	NA	NA	NA	NA	NA	NA	NA	NA
NC_090938.1	chr13	359123986	359122560	GAP_037	GAP_037	NA	NA	NA	NA	IGH	NA	NA	NA	NA	NA	NA	NA	NA	NA	NA	NA	NA
NC_090938.1	chr13	359161290	359855159	PARP12_like	PARP12	NA	NA	NA	NA	IGH	NA	NA	NA	NA	NA	NA	NA	NA	NA	NA	NA	NA
NC_090938.1	chr13	360037386	360369961	ZNF_34	ZNF_34	NA	NA	NA	NA	IGH	NA	NA	NA	NA	NA	NA	NA	NA	NA	NA	NA	NA
NC_090938.1	chr13	360927051	360927250	GAP_038	GAP_038	NA	NA	NA	NA	IGH	NA	NA	NA	NA	NA	NA	NA	NA	NA	NA	NA	NA
NC_090938.1	chr13	362607643	362607682	Amme_IGHV_072|IGHV_RSS|F|REV|	Amme_IGHV_072	IGHV_RSS	F	REV	NA	IGH	CLAN_III_All	NA	NA	NA	NA	NA	NA	NA	NA	NA	NA	CACAGCGAGGCAAACCCTATCTGCTGCCGTACAAAATCT
NC_090938.1	chr13	362607682	362607984	Amme_IGHV_072|IGHV_exon|F|REV|	Amme_IGHV_072	IGHV_exon	F	REV	NA	IGH	CLAN_III_All	E	E	E	NE	NE	NE	91	KAJ1137417.1	65%	Pleurodeles waltl	GCGTCCAATCACAGGTAATTCTGACACAGTCGGGGTCAGAGGTGAAGAAGCCGGGGGAGACTCTGCAGCTGAGGTGCGCAGCGAGCGGGTTCAACATTAACGGCTACTGGATGAACTGGTTAAGGCAAGCTCCAGGGAAGGGATTGGAATGGCTGGCAAGAGTGGGAAGCACGACTGATACCAAATATTACGCCTCGTCTATCAGGGACAGATTCACGGCTTCCAAAGACAGCTCTAATTTCTATCTGCAAATGAACAAATTACAGACTGGAGACTCCGGCGTGTATTACTGCGCCAGACAG	302
NC_090938.1	chr13	362608075	362608118	Amme_IGHV_072|SP_exon|F|REV|	Amme_IGHV_072	SP_exon	F	REV	NA	IGH	CLAN_III_All	E	E	E	NE	NE	NE	NA	NA	NA	NA	ATGGCGCATCACTTTCAACTCCTGTTGCTTCTCACGATACCAT
NC_090938.1	chr13	363690940	363690979	Amme_IGHV_073|IGHV_RSS|F|REV|	Amme_IGHV_073	IGHV_RSS	F	REV	NA	IGH	CLAN_II_All	NA	NA	NA	NA	NA	NA	NA	NA	NA	NA	CACAGTGAGACAGAGCAGTCCACCATCTGCACAAAAAGG
NC_090938.1	chr13	363690979	363691295	Amme_IGHV_073|IGHV_exon|F|REV|	Amme_IGHV_073	IGHV_exon	F	REV	NA	IGH	CLAN_II_All	E	E	E	E	E	E	91	AAB86392.1	98%	Ambystoma mexicanum	GTGTCCATTCCCAGTTGTCACTGGTGCAAACTGGTAAAGGGATTGTGCAGCCCTCACAGTCTTTGGAGCTCGACTGTGCAGTCTCAGGAGGCTCCATCACTGACAGCAGCAAAGTATGGTCCATTCAGTGGGTCCGGCAGCCTGCGGGGCAAGGGATCCAGTGGGTCGGGGGAATATGGCATGATGGCACTCCAAGGTATGCTCAGTCTTTCCAGAGCCGATGCACCGTCAGTAGAGACACAGGCAAAAATTCTGTTCATCTACAACTGAGGCAGATGACAGCTGACGACGGAGCCACATATTACTGTGCAAGAGA	316
NC_090938.1	chr13	363691386	363691432	Amme_IGHV_073|SP_exon|F|REV|	Amme_IGHV_073	SP_exon	F	REV	NA	IGH	CLAN_II_All	E	E	E	NE	E	E	NA	NA	NA	NA	ATGATCTCTTTGTGTGTATTGGGGTTTCTGCTGCTTTCACCGACAT
NC_090938.1	chr13	363739511	363739550	Amme_IGHV_074|IGHV_RSS|F|REV|	Amme_IGHV_074	IGHV_RSS	F	REV	NA	IGH	CLAN_II_All	NA	NA	NA	NA	NA	NA	NA	NA	NA	NA	CACAGTGAGACAGAGCAGTCCACCATCTGCACAAAAAGG
NC_090938.1	chr13	363739550	363739868	Amme_IGHV_074|IGHV_exon|F|REV|	Amme_IGHV_074	IGHV_exon	F	REV	NA	IGH	CLAN_II_All	E	E	E	E	E	E	85	AAB86392.1	91.26%	Ambystoma mexicanum	GTGTCCATTCCCAGTTTTCACTGGTGCAAACTGGTAAAGGGATTGTGCAGCCCTCACAGTCTTTGGAGCTCGATTGTGCAGTCTCAGGAGGCTCCATCACTGACAGCAGCAAAGTATGGTCCATTCAGTGGGTCCGGCAGCCTGCGGGGCAAGGGATCCAGTGGGTCGGGGGAATATGGCATGATGGCACTCCAAGGTATGCTCAGTCTTTCCAGAGCCGATGCACCGTCAGTAGAGACACAGGCAAAAATTCTGTTCATCTACAACTGAGGCAGATGACAGCTGACGACGGAGCCACATATTACTGTGCGAGAGAGA	318
NC_090938.1	chr13	363739953	363739999	Amme_IGHV_074|SP_exon|F|REV|	Amme_IGHV_074	SP_exon	F	REV	NA	IGH	CLAN_II_All	E	E	E	E	E	E	NA	NA	NA	NA	ATGATTTCTTTGTGTGTATTGGGGTTTCTGCTGCTTGTGCCGACAT
NC_090938.1	chr13	363820194	363820233	Amme_IGHV_075|IGHV_RSS|F|REV|	Amme_IGHV_075	IGHV_RSS	F	REV	NA	IGH	CLAN_II_All	NA	NA	NA	NA	NA	NA	NA	NA	NA	NA	CACAGTGAGACAGAGCAGTCCACCATCTGCACAAAAAGG
NC_090938.1	chr13	363820233	363820546	Amme_IGHV_075|IGHV_exon|F|REV|	Amme_IGHV_075	IGHV_exon	F	REV	NA	IGH	CLAN_II_All	E	E	E	E	E	E	82	AAB86392.1	90.20%	Ambystoma mexicanum	GTGTCCATTCCCAGTTGTCACTGGTGCAAACTGGTAAAGGGATTGTGCAGCCCTCACAGTCTTTGGAGCTCGATTGTGCAGTCTCAGGAGGCTCCATCACTGACAGCAAAGTATGGTCCATTCAGTGGGTCCGGCAGCCTGCGGGGCAAGGGATCCAGTGGGTCGGGGGAATATGGCATGATGGCACTCCAAGGTATGCTCAGTCTTTCCAGAGCCGATGCACCGTCAGTAGAGACACAGGCAAAAATTCTGTTCATCTACAACTGAGGCAGATGACAGCTGACGACAGAGCCACATATTACTGCGCAACAGA	313
NC_090938.1	chr13	363820628	363820674	Amme_IGHV_075|SP_exon|F|REV|	Amme_IGHV_075	SP_exon	F	REV	NA	IGH	CLAN_II_All	E	E	E	E	E	E	NA	NA	NA	NA	ATGATCTCTTTGAGTCTATTGGGGTTTCTGCTGCTTGTGCCGACAT
NC_090938.1	chr13	363913218	363913257	Amme_IGHV_076|IGHV_RSS|F|REV|	Amme_IGHV_076	IGHV_RSS	F	REV	NA	IGH	CLAN_I_All	NA	NA	NA	NA	NA	NA	NA	NA	NA	NA	CACAGTGTGCAAACGAAGCCACACGGCCTGGCTAAAACC
NC_090938.1	chr13	363913257	363913559	Amme_IGHV_076|IGHV_exon|F|REV|	Amme_IGHV_076	IGHV_exon	F	REV	NA	IGH	CLAN_I_III	E	E	E	NE	E	NE	88	KAJ1137464.1	75.58%	Pleurodeles waltl	GTATTTCCTCTGGTTCCCAGCTGCTCCAGTCCGAGTCTCAGATCGTGGCCCCCGGTAGCTCAGTGACAGTGTCCTGTCAAATCCTCACCTTTACCAACTATTTGTTTGATTGGGCCAGACAGGCACCCGGAAAAGGTCTGGAGTGGATCGGAAGAATTCACCCGGATGAGAAAACGATTAATTATGCACCATCCTTCACGGGGAGAGTCGTCCTTAGCCGAGTAAACTCACAAAGCCTTGTGTACTTGCGCGTCACCAGCCTGAAGACAGAGGACTCAGCCATGTATTACTGTGCGAGAGAC	302
NC_090938.1	chr13	363913647	363913693	Amme_IGHV_076|SP_exon|F|REV|	Amme_IGHV_076	SP_exon	F	REV	NA	IGH	CLAN_I_All	E	E	E	NE	E	NE	NA	NA	NA	NA	ATGAAGGCGTTCTTCACATTTCTAACGGTGCCAGCGATAATCGCAA
NC_090938.1	chr13	364130443	364130482	Amme_IGHV_077|IGHV_RSS|F|REV|	Amme_IGHV_077	IGHV_RSS	F	REV	NA	IGH	CLAN_III_All	NA	NA	NA	NA	NA	NA	NA	NA	NA	NA	CACAGTGTGCAAAGGAAGCCACACGGCCTGGCTAAAACC
NC_090938.1	chr13	364130482	364130784	Amme_IGHV_077|IGHV_exon|F|REV|	Amme_IGHV_077	IGHV_exon	F	REV	NA	IGH	CLAN_III_All	E	E	E	E	E	E	82	AAB86402.1	91.57%	Ambystoma mexicanum	GTTTTTCCTCAGGTATCCCATTGCTCCAGTCCGAGTCGCAAACAGTGGCCCCCGGAGGCTCGGTGACGATGACCTGTACAATCTCCAGCTCCACTGGCAACTGGATTGCTTGGGTCAGGCAGGCACCCGGAAAAGGTATGGAGTGGATCGGAAGAATTCACCCGGATGGGAAAAATATTAATTATGCACCATCCTTCACTGGGAGATTTATCCTGAGCCGAGTGAATGCACAGGGTCTTGTGTACTTGCGCGTCACCGGCCTGAAGACAGAGGACTCAGCCATGTATTACTGTGCGAGAGAC	302
NC_090938.1	chr13	364130866	364130912	Amme_IGHV_077|SP_exon|F|REV|	Amme_IGHV_077	SP_exon	F	REV	NA	IGH	CLAN_III_All	E	E	E	E	E	NE	NA	NA	NA	NA	ATGAGGGCGTTCTTTGCATTTCTTATTGTTCTAGCCATAATCGCAG
NC_090938.1	chr13	364148368	364148407	Amme_IGHV_078|IGHV_RSS|F|REV|	Amme_IGHV_078	IGHV_RSS	F	REV	NA	IGH	CLAN_III_All	NA	NA	NA	NA	NA	NA	NA	NA	NA	NA	CACAGTGTGCAAAGGAAGCCACACGGCCTGGCTAAAACC
NC_090938.1	chr13	364148407	364148709	Amme_IGHV_078|IGHV_exon|F|REV|	Amme_IGHV_078	IGHV_exon	F	REV	NA	IGH	CLAN_III_All	E	E	E	E	E	E	82	AAB86402.1	95.18%	Ambystoma mexicanum	GTTTTTCCTCAGGTATCCCACTGCTCCAGTCCGAGTCTCAAACAGTGGCCCCCGGAGGCTCGGTGACGATGACCTGTACAATCTCCAGCTCCACTGGTTACTGGATTGATTGGGTCAGACAGGCACCCGGAAAAGGTCTGGAGTGGATCGGAAGAATTCACCCGGATGGGAAAAATATTAATTATGCACCATCCTTCACTGGGAGATTCGTCCTGAGCCGAGTGAATGCACAAGGTCTTGTGTACTTGCGCGTCACCGGCCTGAAGACAGAGGACTCAGCCATGTATTACTGTGCGAGAGAC	302
NC_090938.1	chr13	364148791	364148837	Amme_IGHV_078|SP_exon|F|REV|	Amme_IGHV_078	SP_exon	F	REV	NA	IGH	CLAN_III_All	E	E	E	E	E	E	NA	NA	NA	NA	ATGAGGGCGTTCTTTGCATTTCTTATTGTTCTAGCCATAATCGCAG
NC_090938.1	chr13	364234260	364234299	Amme_IGHV_079|IGHV_RSS|F|REV|	Amme_IGHV_079	IGHV_RSS	F	REV	NA	IGH	CLAN_III_All	NA	NA	NA	NA	NA	NA	NA	NA	NA	NA	CACAGTGTGCAAAGGAAGCCACAAGGCCTGGCTAAAACC
NC_090938.1	chr13	364234299	364234601	Amme_IGHV_079|IGHV_exon|F|REV|	Amme_IGHV_079	IGHV_exon	F	REV	NA	IGH	CLAN_III_All	E	E	E	E	E	E	82	AAB86402.1	97.59%	Ambystoma mexicanum	GTTTTTCCTCAGGTATCCCACTGCTCCAGTCCGAGTCTCAAATTGTGGCCCCCGGAGGCTCGGTGACGATGACCTGTACAATCTCCAGCTCCACTGGCTACTGGATTAATTGGGTCAGGCAGGCACCCGGAAAAGGTCTGGAGTGGATCGGAAGAATTCACCCGGATGAGAAAAATATTAATTATGCACCATCCTTCACTGGGAGATTCGTCCTGAGCCGAGTGAATGCACAAGGCCTTGTGTACTTGCGCGTCACCGGCCTGAAGACAGAGGACTCAGCCATGTATTACTGTGCGAGAGAC	302
NC_090938.1	chr13	364234683	364234729	Amme_IGHV_079|SP_exon|F|REV|	Amme_IGHV_079	SP_exon	F	REV	NA	IGH	CLAN_III_All	E	E	E	E	E	E	NA	NA	NA	NA	ATGAGGGCGTTCTTCGCATTTCTCATTGTTCTAGCCATAATCGCAG
NC_090938.1	chr13	364266309	364266355	Amme_IGHV_087|SP_exon|P|FOR|NO_9MER	Amme_IGHV_087	SP_exon	P	FOR	NO_9MER	IGH	NA	E	E	E	NE	NE	NE	NA	NA	NA	NA	AAGAGAGACACAGAAATAGGACAGCGATGCAATTCACGCCCTTCAT
NC_090938.1	chr13	364266444	364266749	Amme_IGHV_087|IGHV_exon|P|FOR|NO_9MER	Amme_IGHV_087	IGHV_exon	P	FOR	NO_9MER	IGH	NA	E	E	E	NE	NE	NE	89	XP_033780575.1	58.16%	Geotrypetes seraphini	TGCACCCTCTCTGGCACAGTAGTACATCGCTGAGTCTGCCTGTGTCAAGCCGTCCAGCTTTAACTGAGCAACCTCGCCCTTGGTGGATGGAGTGGCCCGTCCTTTGTAATCACTGGAGACATAGGTTTGGTATCCTGTCCGGAAACCTGCGATCCACACGATTCCTTTTCCCTCCTCTTGCATCACCCAGTGCACATGGTGATTATTAATGTTATACCCGGAAGTGGTGCACTCCAGCAGCAGAGAGGATCCTGGCTCTGCACGCTGCCATTTTGGCTGAGACAGAAGGACGCCTGCATTGCAAC	305
NC_090938.1	chr13	364414317	364414639	Amme_IGHV_088|IGHV_exon|P|REV|NO_SP;STOP_V;FS_V;NO_RSS	Amme_IGHV_088	IGHV_exon	P	REV	NO_SP;STOP_V;FS_V;NO_RSS	IGH	NA	E	E	NE	NE	NE	NE	NA	AAA49870.1	42.5%	Xenopus leavis	GTGTCCGGACAGAGGTTCTCCTTATCCAGAATAAGGCGGTGGTTAGGAGGCCCTCAGAGAGTCTCAGACTTTCTTGTGAAACATCAGGCTTTGAGTTTGACAAATGCTGGATAAACTGGATTCGGGAGACAGCGGCAGTATCCCGGCTGTGGCTGGCAGAGATTAACCAAAATGGGAATTCCCTCCAGTATGCCACAGCTGTTAAAGGGAGGGCACGTATGTCAAGGCAAAACTCCATTAGCACGGGCCTACTTAGACCTGACTGATCTAAAACCGGAGGACACTGCTATATATTACTGTGCCGCTGACGTGCGGGCGGCCC	322
NC_090938.1	chr13	364419094	364419133	Amme_IGHV_089|IGHV_RSS|P|REV|NO_9MER	Amme_IGHV_089	IGHV_RSS	P	REV	NO_9MER	IGH	NA	NA	NA	NA	NA	NA	NA	NA	NA	NA	NA	CACAGTGACCGATATGCAATGGGGCTCTGTCTATGGCCC
NC_090938.1	chr13	364419133	364419426	Amme_IGHV_089|IGHV_exon|P|REV|NO_9MER	Amme_IGHV_089	IGHV_exon	P	REV	NO_9MER	IGH	NA	E	E	E	NE	E	NE	875	AAB86398.1	100%	Ambystoma mexicanum	GTATCCAGGGCCAAATCCTTCTTACTCAGCCCATTTCAGAAATCCTAAAGCCAGGGCAGGATGTGTCCCTCCGGTGCACTGCATCTGGTTACACCTTGAGCGACCACCACATCCACTGGATGGCCCAGACTGTGGGAGAGGGCCTGAGGTGGATTGGGGCTTACAGACATGACACCACCTATGTTGCAGACATTTTCAAGGGGAGAGCGTCGTTTTCATTGCAAGCCTCCACTTTCGTGTTGCGGATCAGCGGCATGACCCCGGCTGATACGGCCATGTACTATTGTGCACGC	293
NC_090938.1	chr13	364420301	364420359	Amme_IGHV_089|SP_exon|P|REV|NO_9MER	Amme_IGHV_089	SP_exon	P	REV	NO_9MER	IGH	NA	E	E	E	NE	E	NE	NA	NA	NA	NA	ATGTTGCCACAAATACCTTTAAACCTCAATGTCTGTATATTCCTCTTCTTCTTGTCTG
NC_090938.1	chr13	364504566	364504605	Amme_IGHV_090|IGHV_RSS|F|REV|	Amme_IGHV_090	IGHV_RSS	F	REV	NA	IGH	CLAN_III_All	NA	NA	NA	NA	NA	NA	NA	NA	NA	NA	CACTCTGGTGGGCCAGCTGCTTCCTCTAATCTAAGAACC
NC_090938.1	chr13	364504605	364504899	Amme_IGHV_090|IGHV_exon|F|REV|	Amme_IGHV_090	IGHV_exon	F	REV	NA	IGH	CLAN_I_III	E	E	E	NE	E	NE	97	KAE8633661.1	46.46%	Xenopus tropicalis	GTTCTCATGCCCTCATCCAGTTGACCCAGAGAAGTTTCCAGAAGGCGGAACCAGGATCCTCGCTTCTGTTAGAGTGCCTGGTTTCCGGGTACGATATTAACACGTCCCACCTTAACTGGGTGATGAAAACTCCAGCCGGGTCTTTTGTGTGTGTCGCAGGTTTTAGGACAGGTTACCCAGTTGAAGTGTGCAGTGGCTTCAGGGAACGTGCTGCCCCCTCTACAAACGGCGCAATAGGACAGCTGAAGATTGACAAAGTGGACGACTCCGGAGTTTACTACTGTGCAAGGCGAT	294
NC_090938.1	chr13	364504996	364505042	Amme_IGHV_090|SP_exon|F|REV|	Amme_IGHV_090	SP_exon	F	REV	NA	IGH	CLAN_III_All	E	E	E	NE	E	NE	NA	NA	NA	NA	ATGAATCTTTTGACAATCATTGCAATTTTGCTTTCAGATTTTTATT
NC_090938.1	chr13	364904491	364904530	Amme_IGHV_080|IGHV_RSS|F|REV|	Amme_IGHV_080	IGHV_RSS	F	REV	NA	IGH	CLAN_III_All	NA	NA	NA	NA	NA	NA	NA	NA	NA	NA	CACAGTGATGGCAGCGCCACCCGTGGACTGGCGAAAACC
NC_090938.1	chr13	364904530	364904852	Amme_IGHV_080|IGHV_exon|F|REV|	Amme_IGHV_080	IGHV_exon	F	REV	NA	IGH	CLAN_III_All	E	E	E	NE	E	E	780	KAJ1137417.1	45.10%	Pleurodeles waltl	CTGCCCAGTCTTCTGTAATGATGGTCCAATCTGGCTCGGAGTCGAAGCTCCCAGGACAGTCCCTTCGAATCGATTGCCTGTGTTCTGGCTTTGACATCAATGGCTACTGGATGTCCTGGCTTCGCCAGTTTCCGCAAGGTCAAATGGAGTGGATTGCAAACTTGGGGTCCAAAGCGAGTGGCGGATGGCACGCAGAGAACCTCAAAGGGAGATTTGTGGCATCAAAGAATTATGTCACCAACACCTACAACTTGCAGATCAATGAGCTTGCTGCGGCAGACACCGGCACGTACTACTGCACCCGTGGACACTACTACAACCC	322
NC_090938.1	chr13	364905632	364905672	Amme_IGHV_080|SP_exon|F|REV|	Amme_IGHV_080	SP_exon	F	REV	NA	IGH	CLAN_III_All	E	E	E	NE	E	E	NA	NA	NA	NA	ATGGCAAGAACCATTATCCTCTTCCTCTGCGTCATTTCCG
NC_090938.1	chr13	817817565	817817611	Amme_IGHV_081|SP_exon|P|FOR|STOP_V;NO_CYS104	Amme_IGHV_081	SP_exon	P	FOR	STOP_V;NO_CYS104	NA	NA	NE	NE	NE	NE	NE	NE	NA	NA	NA	NA	GTCGGGTTTTTGTGCACGAGCAGTGAGTGTTTGCTGCAC
NC_090938.1	chr13	817817706	817817988	Amme_IGHV_081|IGHV_exon|P|FOR|STOP_V;NO_CYS104	Amme_IGHV_081	IGHV_exon	P	FOR	STOP_V;NO_CYS104	NA	NA	NE	NE	NE	NE	NE	NE	95	KAJ1137413.1	66.30%	Pleurodeles waltl	TGTCGTTCCCGTGTCTTCAGCTCTCAGACTGTCCACTTGCAAGTAGAAAACAGAGCTGTCCTTGGAGGCTGTGAACCGTCCCTGGGTCGCACTGGTATAATATTTACTGCTGGGGTTCAGGTAGTAGACCAGCCACTCCAGTCCCTTCCCTGGAGCCTGCCTGATCCAGTTCCTCCAGTTGCTGTTAAGATCAAAGCCGCTGACTGGACACCTCAGCTGCACAGACTCCCCCGGCTTCCTGACCTCCGAGCCGGACTGGGTCAGGACTACCTGTGAATGGAC	282
NC_090938.1	chr13	817817988	817818027	Amme_IGHV_081|IGHV_RSS|P|FOR|STOP_V;NO_CYS104	Amme_IGHV_081	IGHV_RSS	P	FOR	STOP_V;NO_CYS104	NA	NA	NA	NA	NA	NA	NA	NA	NA	NA	NA	NA	ATGAGGCAGAGATGAGAATGCACAGGTCAAGGCACACAGGACTCAT
NC_090938.1	chr13	817890051	817890082	Amme_IGHV_082|SP_exon|P|FOR|NE_SP;NE_V	Amme_IGHV_082	SP_exon	P	FOR	NE_SP;NE_V	NA	NA	NE	NE	NE	NE	NE	NE	NA	NA	NA	NA	CTGTGTGCGCAAAGAAGAAGAGAAGTGTCAT
NC_090938.1	chr13	817890282	817890604	Amme_IGHV_082|IGHV_exon|P|FOR|NE_SP;NE_V	Amme_IGHV_082	IGHV_exon	P	FOR	NE_SP;NE_V	NA	NA	NE	NE	NE	NE	NE	NE	200	AAB86387.1	85.58%	Ambystoma mexicanum	CCTACATGTCTTGCACAGTAGTGAGTGCCTCCGTCGCCAGTTTCCACACTTCTTAGTTCTAAATACACCTCCTTTTTGGCCGTGCCCCTGGAGATGGTCACTCGACTTTTGAGAGCCTGAGATTGGTAAATGCTGTTCTCGTGATATATGCCCCCCTCCCACTCCAGCCCTTTCCCAGGAGGCTGCCGGATCCAGTGGTCTCCATACATGTTGCTGCTGTCAGTCAGGGAAGCACCGGACACCTTGCACACCACTCTGAGGGTCTGGGAGGGCTGCAGGACCCCAGGGCCGGACTCCCGCAGGGAAATCTGGGAAAGCACAC	322
NC_090938.1	chr13	817890604	817890643	Amme_IGHV_082|IGHV_RSS|P|FOR|NE_SP;NE_V	Amme_IGHV_082	IGHV_RSS	P	FOR	NE_SP;NE_V	NA	NA	NA	NA	NA	NA	NA	NA	NA	NA	NA	NA	GGTTTTTGTGTGACTTCTGCTTTCCTTCCTCTCGCTGTG
NC_090938.1	chr13	818058035	818058084	Amme_IGHV_083|SP_exon|P|FOR|STOP_V;NE_SP;NE_V	Amme_IGHV_083	SP_exon	P	FOR	STOP_V;NE_SP;NE_V	NA	NA	NE	NE	NE	NE	NE	NE	NA	NA	NA	NA	TTGCCCGTGTGGGCAAGAAGAAGGGACGTGCCGCGTATAAGGACCGCAT
NC_090938.1	chr13	818058280	818058596	Amme_IGHV_083|IGHV_exon|P|FOR|STOP_V;NE_SP;NE_V	Amme_IGHV_083	IGHV_exon	P	FOR	STOP_V;NE_SP;NE_V	NA	NA	NE	NE	NE	NE	NE	NE	196	AAB86387.1	78.85%	Ambystoma mexicanum	CTTGCTTGCCGTGCACAGTAGTAAGTGCCTCCGTCGCCAGTTTCCACACTTCTTAGTTCTAAATACACCTCCTTTTTGGCCGTGTCCATGGTCATTCGACTTTTGAGAGACTGGGAGCGATAAATGGCATTATTGTGATATATGCCCCCCACCCACGCCAGCCCTTTCCCAGGAGGCTGCCGGATCCAGTGGTCTCCTTACATGTTGCTGCTGTCAGTCAGGGAAGCACCGGACACCTTACACGCCACTCTGAGGGTCTGCGAGGGCTGCAGGACCCCAGGGCCGGACTCCCGCAGGGAAATCTGGGAAAGCACAC	316
NC_090938.1	chr13	818058596	818058635	Amme_IGHV_083|IGHV_RSS|P|FOR|STOP_V;NE_SP;NE_V	Amme_IGHV_083	IGHV_RSS	P	FOR	STOP_V;NE_SP;NE_V	NA	NA	NA	NA	NA	NA	NA	NA	NA	NA	NA	NA	GGTTTTTGTGTGACTTCTGCTTTCCTTCCTCTCGCTGTG
NC_090938.1	chr13	817940369	817940717	Amme_IGHV_091|IGHV_exon|P|FOR|NO_SP;NO_RSS	Amme_IGHV_091	IGHV_exon	P	FOR	NO_SP;FS_V;NO_RSS	NA	NA	NE	NE	NE	NE	NE	NE	NA	AAB86387.1	64.60%	Ambystoma mexicanum	TGCTTCCGTCTCGTGCACACAAGTACGTGCCTCCGTCCTCGGCTTGCACACTTCTTATTTCTAAATAGACCTCATATTTGGCCTTGTTCCTGGAGATGGTCACTTGACCTTTGAGATCCCGATATCTGTTCTCGTAATATATGCCCCCCTCCCACTCCAGCCCTTTCCCAGGAGGCTTCCGGATCCAGTGGTCTCCATACATGTTGCTGCTGTCAGTCAGGGAGGCACCGGACACCTTACACACCACTCTCAGGGTCTGGGAGGACTCCAGCAGGGAAATCTGGGAATGCACTCCTCTGGGAACATGAACACATTTGAGAATGTGCTCTCGAGAAATGCATTTAAAAAC	349
NC_090926.1	chr3q	644547419	644547155	Amme_IGHV_092|IGHV_exon|P|REV|STOP_V;NO_SP;NO_RSS	Amme_IGHV_092	IGHV_exon	P	REV	STOP_V;NO_SP;NO_RSS	NA	NA	NE	NE	NE	NE	NE	NE	NA					0
NC_090932.1	chr10	1581694349	1581694401	Amme_IGLV_001|SP_exon|F|FOR|	Amme_IGLV_001	SP_exon	F	FOR	NA	IGL	NA	E	E	E	E	E	E	NA	NA	NA	NA	ATGATGGCGCCCTCTGCCCTGACTCTATGTCTCCTGGGAGTGCTCATCACAG
NC_090932.1	chr10	1581694497	1581694813	Amme_IGLV_001|IGLV_exon|F|FOR|	Amme_IGLV_001	IGLV_exon	F	FOR	NA	IGL	NA	E	E	E	E	E	E	96	KAE8634642.1	76.7%	Xenopus tropicalis	GTTCCTGGGCTCAGCATTCGGTCACTCAGGTGCCCTCAATGACAGTGGCCCCAGGACAGACGGCTAAACTTGCCTGTACCTTGGCAGGGGGGTTAACTGTCGCGAGCAACCGTGTCCTATTCGTGCAGAAGAAATTGGAGGCAGTTCCCAGATTCCTGCTGTATTACTTCACTGAGTCTAACAAAGGCAAAGGCGCCGGGGTCCCGGACCGCTTCGTAGGTTCCGGTTCCGGATCTGTGGGGTATCTAACCATCAACGGGGTGCAGGCAGAGGACGACGCTGACTATCACTGTGCGACATGGACTGGCAGCCAGTG	316
NC_090932.1	chr10	1581694813	1581694841	Amme_IGLV_001|IGLV_RSS|F|FOR|	Amme_IGLV_001	IGLV_RSS	F	FOR	NA	IGL	NA	NA	NA	NA	NA	NA	NA	NA	NA	NA	NA	CACAGTGACTCAAGTGCAAGGGGAAGCG
NC_090932.1	chr10	1581780489	1581780535	Amme_IGLV_002|SP_exon|F|FOR|	Amme_IGLV_002	SP_exon	F	FOR	NA	IGL	NA	E	E	E	E	E	E	NA	NA	NA	NA	ATGTCCTGGGCTCCTCTCCTCCTGGTGCTCAGCGTAGTATGTGCGG
NC_090932.1	chr10	1581780663	1581780965	Amme_IGLV_002|IGLV_exon|F|FOR|	Amme_IGLV_002	IGLV_exon	F	FOR	NA	IGL	NA	E	E	E	E	E	E	128	KAJ1093689.1	72.93%	Pleurodeles waltl	GCGCCACAGCACAGCTTGTGGTGACTCAGAATCCTTCTGCATCGGTGGCGCCCGGAGGCACCGCCACCGTGTCCTGCAGCATAAACACGGCCACCATTGGGGATGGACACTACCCACAGTGGGTCCAGCAAAGACAAGGAAATGTCCCTCGGCTACTAATATACGCGACAAGTACCAGAGCCAGCGGAATCCCAGCCCGCTTCTCCGGCTCCAGATCCGGTAACGCCATGACCTTAACCATCACCGATACTCACGAAGAAGACGATGCAAATTACTACTGTGCGGCGTGGAATAGCGGGTAA	302
NC_090932.1	chr10	1581780965	1581780993	Amme_IGLV_002|IGLV_RSS|F|FOR|	Amme_IGLV_002	IGLV_RSS	F	FOR	NA	IGL	NA	NA	NA	NA	NA	NA	NA	NA	NA	NA	NA	CACAGTGGCGCAGGCCTATGGGGAAGTG
NC_090932.1	chr10	1581815045	1581815091	Amme_IGLV_003|SP_exon|F|FOR|	Amme_IGLV_003	SP_exon	F	FOR	NA	IGL	NA	E	E	E	NE	E	NE	NA	NA	NA	NA	ATGCTGGGGTGCCTGGTGCTTGTGCTTCTAGGGACCTGTGTGACAG
NC_090932.1	chr10	1581815182	1581815502	Amme_IGLV_003|IGLV_exon|F|FOR|	Amme_IGLV_003	IGLV_exon	F	FOR	NA	IGL	NA	E	E	E	NE	E	NE	91	AAK07182.1	74.16%	Ambystoma mexicanum	GTTCCAGGTCCCAGCAGCTCTCTCAGCCTCCCTCACTGTCAGTGTCCCCAGGAGGGACGGCTACACTCTCCTGCACTCTATCCTCTGGGTTCAGCATCTCTACTGATAGAGTGCGGTGGTATAAGCAGAAGCTGGGCGGTGTGCCAGTGTTTGTCTATTATTACTATACCAGCAGCGACCATGGCAGAGGGCAGGGGATCCCGGATCGATTCTCTGTGACCGCGGACACCACTCGCAACCTCTGGAATCTGGTGATCTCCGGAGTCCAGAGAGAGGATGATGGCGAGTATCACTGCAGCAGCTGGTACAGCAGCTCGTTC	320
NC_090932.1	chr10	1581815502	1581815530	Amme_IGLV_003|IGLV_RSS|F|FOR|	Amme_IGLV_003	IGLV_RSS	F	FOR	NA	IGL	NA	NA	NA	NA	NA	NA	NA	NA	NA	NA	NA	CACAGTGATAACCCCCCGGGGGAACCCG
NC_090932.1	chr10	1581823514	1581823560	Amme_IGLV_004|SP_exon|F|FOR|	Amme_IGLV_004	SP_exon	F	FOR	NA	IGL	NA	E	E	E	NE	E	NE	NA	NA	NA	NA	ATGCTGGGGTGCCTGGTGCTTGTGCTTCTAGGGACCTGTGTGACAG
NC_090932.1	chr10	1581823651	1581823971	Amme_IGLV_004|IGLV_exon|F|FOR|	Amme_IGLV_004	IGLV_exon	F	FOR	NA	IGL	NA	E	E	E	NE	E	NE	91	AAK07182.1	74.16%	Ambystoma mexicanum	GTTCCAGGTCCCAGCAGCTCTCTCAGCCTCCCTCACTGTCAGTGTCCCCAGGAGGGACGGCTACACTCTCCTGCACTCTATCCTCTGGGTTCAGCATCTCTACTGATAGAGTGCGGTGGTATAAGCAGAAGCTGGGCGGTGTGCCAGTGTTTGTCTATTATTACTATACCAGCAGCGACCATGGCAGAGGGCAGGGGATCCCGGATCGATTCTCTGTGACCGCGGACACCACTCGCAACCTCTGGAATCTGGTGATCTCCGGAGTCCAGAGAGAGGATGATGGCGAGTATCACTGCAGCAGCTGGTACAGCAGCTCGTTC	320
NC_090932.1	chr10	1581823971	1581823999	Amme_IGLV_004|IGLV_RSS|F|FOR|	Amme_IGLV_004	IGLV_RSS	F	FOR	NA	IGL	NA	NA	NA	NA	NA	NA	NA	NA	NA	NA	NA	CACAGTGATAACCCCCCGGGGGAACCCG
NC_090932.1	chr10	1581851894	1581851940	Amme_IGLV_005|SP_exon|F|FOR|	Amme_IGLV_005	SP_exon	F	FOR	NA	IGL	NA	E	E	E	E	E	E	NA	NA	NA	NA	ATGCTGGGCTCCCTGGTGCTTGTGCTTCTAGGGACCTGTGTGACAG
NC_090932.1	chr10	1581852075	1581852403	Amme_IGLV_005|IGLV_exon|F|FOR|	Amme_IGLV_005	IGLV_exon	F	FOR	NA	IGL	NA	E	E	E	E	E	E	135	KAJ1093693.1	72.12%	Pleurodeles waltl	GTTCCAGGTCTCAGCAGCTCTCTCAGCCGCCCTCACTGTCAGTGTCCCCAGGAGGGACGGCTACACTCTCCTGCACTCTGTCCTCTGGGTTCAGCATCTCTACTGATAGAGTGCGGTGGTATAAGCAGAAGCTGGGCGGTGTGCCAGTGTTTGTCTATCATTACCATACCAGCAGCGACCATGGCGGGGGGCAGGGGATCCCGGATCGATTCTCTGTGACCGCGGACACCACTCGCAACCTATGGAATCTGGTGATCTCCGGAGTCCAGAGAGAGGATGATGGCGAGTATCACTGCAGCAGCTGGTACAGCAGCTCGTTC	320
NC_090932.1	chr10	1581852403	1581852431	Amme_IGLV_005|IGLV_RSS|F|FOR|	Amme_IGLV_005	IGLV_RSS	F	FOR	NA	IGL	NA	NA	NA	NA	NA	NA	NA	NA	NA	NA	NA	CACAGTGATAACCCCCCGGGGGAACCCG
NC_090932.1	chr10	1581869982	1581870028	Amme_IGLV_006|SP_exon|F|FOR|	Amme_IGLV_006	SP_exon	F	FOR	NA	IGL	NA	E	E	E	E	E	E	NA	NA	NA	NA	ATGTCCTGGGCTCCTCTCCTCCTGGTGCTCAGCGTAGTATGTACAG
NC_090932.1	chr10	1581870157	1581870459	Amme_IGLV_006|IGLV_exon|F|FOR|	Amme_IGLV_006	IGLV_exon	F	FOR	NA	IGL	NA	E	E	E	E	E	E	129	KAJ1093689.1	72.92%	Pleurodeles waltl	GCGCCACAGCACAGCTTGTGGTGACTCAGAATCCTTCTGCATCGGTGGCGCCCGGAGGCACCGCCACCGTGTCCTGCAGCATAAACACGGCCACCATTGGGGATGGACACTACCCACATTGGGTCCAGCAAAGACAAGGAAATGTCCCTCGGCTACTAATATACGCGACAAGTACCAGAGCCAGCGGAATCCCAGCCCGCTTCTCCGGCTCCAGATCCGGTAACGCCATGACCTTAACCATCACCGATACTCACGAAGAAGACGATGCAAATTACTACTGTGCGGCGTGGAATAGCGGGTAA	302
NC_090932.1	chr10	1581870459	1581870487	Amme_IGLV_006|IGLV_RSS|F|FOR|	Amme_IGLV_006	IGLV_RSS	F	FOR	NA	IGL	NA	NA	NA	NA	NA	NA	NA	NA	NA	NA	NA	CACAGTGGCACAGGCCTATGGGGAAGTG
NC_090932.1	chr10	1581938375	1581938421	Amme_IGLV_007|SP_exon|F|FOR|	Amme_IGLV_007	SP_exon	F	FOR	NA	IGL	NA	E	E	E	NE	E	NE	NA	NA	NA	NA	ATGCTGGGGTGCCTGGTGCTTGTGCTTCTAGGGACCTGTGTGACAG
NC_090932.1	chr10	1581938512	1581938832	Amme_IGLV_007|IGLV_exon|F|FOR|	Amme_IGLV_007	IGLV_exon	F	FOR	NA	IGL	NA	E	E	E	NE	E	NE	91	AAK07182.1	74.16%	Ambystoma mexicanum	GTTCCAGGTCCCAGCAGCTCTCTCAGCCTCCCTCACTGTCAGTGTCCCCAGGAGGGACGGCTACACTCTCCTGCACTCTATCCTCTGGGTTCAGCATCTCTACTGATAGAGTGCGGTGGTATAAGCAGAAGCTGGGCGGTGTGCCAGTGTTTGTCTATTATTACTATACCAGCAGCGACCATGGCAGAGGGCAGGGGATCCCGGATCGATTCTCTGTGACCGCGGACACCACTCGCAACCTCTGGAATCTGGTGATCTCCGGAGTCCAGAGAGAGGATGATGGCGAGTATCACTGCAGCAGCTGGTACAGCAGCTCGTTC	320
NC_090932.1	chr10	1581938832	1581938860	Amme_IGLV_007|IGLV_RSS|F|FOR|	Amme_IGLV_007	IGLV_RSS	F	FOR	NA	IGL	NA	NA	NA	NA	NA	NA	NA	NA	NA	NA	NA	CACAGTGATAACCCCCCGGGGGAACCCG
NC_090932.1	chr10	1581946840	1581946886	Amme_IGLV_008|SP_exon|F|FOR|	Amme_IGLV_008	SP_exon	F	FOR	NA	IGL	NA	E	E	E	E	E	E	NA	NA	NA	NA	ATGCTGGGCTCCCTGGTGCTTGTGCTTCTAGGGACCTGTGTGACAG
NC_090932.1	chr10	1581946977	1581947297	Amme_IGLV_008|IGLV_exon|F|FOR|	Amme_IGLV_008	IGLV_exon	F	FOR	NA	IGL	NA	E	E	E	E	E	E	91	AAK07182.1	71.91%	Ambystoma mexicanum	GTTCCAGGTCTCAGCAGCTCTCTCAGCCGCCCTCACTGTCAGTGTCCCCAGGAGGGACGGCTACACTCTCCTGCACTCTGTCCTCTGGGTTCAGCATCTCTACTGATAGAGTGCGGTGGTATAAGCAGAAGCTGGGCGGTGTGCCAGTGTTTGTCTATCATTACCATACCAGCAGCGACCATGGCGGGGGGCAGGGGATCCCGGATCGATTCTCTGTGACCGCGGACACCACTCGCAACCTATGGAATCTGGTGATCTCCGGAGTCCAGAGAGAGGATGATGGCGAGTATCACTGCAGCAGCTGGTACAGCAGCTCGTTC	320
NC_090932.1	chr10	1581947297	1581947325	Amme_IGLV_008|IGLV_RSS|F|FOR|	Amme_IGLV_008	IGLV_RSS	F	FOR	NA	IGL	NA	NA	NA	NA	NA	NA	NA	NA	NA	NA	NA	CACAGTGATAACCCCCCGGGGGAACCCG
NC_090932.1	chr10	1581973022	1581973068	Amme_IGLV_009|SP_exon|F|FOR|	Amme_IGLV_009	SP_exon	F	FOR	NA	IGL	NA	E	E	E	E	E	E	NA	NA	NA	NA	ATGTCCTGGGTTCACCTTGTCCTCGTGCTGATCTCTTACTGCACAC
NC_090932.1	chr10	1581973203	1581973531	Amme_IGLV_009|IGLV_exon|F |FOR|	Amme_IGLV_009	IGLV_exon	F	FOR	NA	IGL	NA	E	E	E	E	E	E	135	KAJ1093693.1	71.84	Pleurodeles waltl	GCTCATGTGCCCAGTTCTCGCTGACTCAGGAACCCTCAGTAGCCGTGTCGCCAGGGGGGACTGTGAAACTCTCCTGCAGCCGGAGCGTTGGATCCGTAGGCGGTGATAATTACCCATCCTGGTACCAGCAGAGACCAGGCCATGTTCCCAAACTGCTTGTCTACAGTCCCAGCACCGGCAATGTCAATAGCAGACCTTCTGGAGTCCCTGCCCGCTTCTCTGGGTCAGTGTCTGGCAACACGGCTCATTTAACCATCACCAGTGCTGAAGATGTGGACAATGCTGATTATTACTGCATGTTCTATGCTGGCTCAGGCACTGGCAGGCA	328
NC_090932.1	chr10	1581973531	1581973570	Amme_IGLV_009|IGLV_RSS|F|FOR|	Amme_IGLV_009	IGLV_RSS	F	FOR	NA	IGL	NA	NA	NA	NA	NA	NA	NA	NA	NA	NA	NA	CACAATGGCACAATCAGATAGGGAAGTGAGACAGAATCT
NC_090932.1	chr10	1581992248	1581992294	Amme_IGLV_010|SP_exon|F|FOR|	Amme_IGLV_010	SP_exon	F	FOR	NA	IGL	NA	E	E	E	E	E	E	NA	NA	NA	NA	ATGTCCTGGGCTCCTCTCCTCCTGGTGCTCAGCGTAGTATGTACAG
NC_090932.1	chr10	1581992423	1581992725	Amme_IGLV_010|IGLV_exon|F|FOR|	Amme_IGLV_010	IGLV_exon	F	FOR	NA	IGL	NA	E	E	E	E	E	E	129	KAJ1093689.1	72.92%	Pleurodeles waltl	GCGCCACAGCACAGCTTGTGGTGACTCAGAATCCTTCTGCATCGGTGGCGCCCGGAGGCACCGCCACCGTGTCCTGCAGCATAAACACGGCCACCATTGGGGATGGACACTACCCACATTGGGTCCAGCAAAGACAAGGAAATGTCCCTCGGCTACTAATATACGCGACAAGTACCAGAGCCAGCGGAATCCCAGCCCGCTTCTCCGGCTCCAGATCCGGTAACGCCATGACCTTAACCATCACCGATACTCACGAAGAAGACGATGCAAATTACTACTGTGCGGCGTGGAATAGCGGGTAA	302
NC_090932.1	chr10	1581992725	1581992764	Amme_IGLV_010|IGLV_RSS|F |FOR|	Amme_IGLV_010	IGLV_RSS	F	FOR	NA	IGL	NA	NA	NA	NA	NA	NA	NA	NA	NA	NA	NA	CACAGTGGCACAGGCCTATGGGGAAGTGAGACAAAAACC
NC_090932.1	chr10	1582053503	1582053549	Amme_IGLV_011|SP_exon|F|FOR|	Amme_IGLV_011	SP_exon	F	FOR	NA	IGL	NA	E	E	E	E	E	E	NA	NA	NA	NA	ATGCTGGGCTCCCTGGTGCTTGTGCTTCTAGGGACCTGTGTGACAG
NC_090932.1	chr10	1582053640	1582053960	Amme_IGLV_011|IGLV_exon|F|FOR|	Amme_IGLV_011	IGLV_exon	F	FOR	NA	IGL	NA	E	E	E	E	E	E	91	AAK07182.1	73.03%	Ambystoma mexicanum	GTTCCAGGTCTCAGCAGCTCTCTCAGCCGCCCTCACTGTCAGTGTCCCCAGGAGGGACGGCTACACTCTCCTGCACTCTGTCCTCTGGGTTCAGCATCTCTACTGATAGAGTGCGGTGGTACAAGCAGAAGCTGGGCTGTGTGCCAGTGTTTGTCTATCATTACTATACCAGCAGCGACCATGGCAGAGGGCAGGGGATCCCGGATCGATTCTCTGTGACCGCGGACACCACTCGCAACCTCTGGAATCTGGTGATCTCGGGAGTTCAGAGAGAGGATGACGGGGAGTATCACTGCAGCAGCTGGTACAGCAGCTCGTTC	320
NC_090932.1	chr10	1582053960	1582053999	Amme_IGLV_011|IGLV_RSS|F|FOR|	Amme_IGLV_011	IGLV_RSS	F	FOR	NA	IGL	NA	NA	NA	NA	NA	NA	NA	NA	NA	NA	NA	CACAGTGATAACCCCCCGGAGGAACCCGGGCAGGAACCG
NC_090932.1	chr10	1582086717	1582086945	Amme_IGLV_012|IGLV_exon|P|FOR|NO_SP;FS_V;NO_RSS	Amme_IGLV_012	IGLV_exon	P	FOR	NO_SP;FS_V;NO_RSS	IGL	NA	NE	NE	NE	NE	NE	NE	NA	KAJ1093614.1	62.3%	Pleurodeles waltl	GGTGGTGGGGTGGCTGAGACCATCTCCTGCAGCATCAACACATGGACATCACCCACACTGGGTTCAGCAGAGATATGGAAGGGTTCATAGACGTCTCATATACCACAATAGTAAGGGATCCAAAGGAGTCCCGGCGTGCTTCCCAGGCATGGGATCAGGTAACACCATGTCCTTAACCATCATCAGTGCCCAGGCAGACGACGATGGGCTTTACTACTGCTCTGTGGC	228
NC_090932.1	chr10	1582139124	1582139170	Amme_IGLV_013|SP_exon|F|FOR|	Amme_IGLV_013	SP_exon	F	FOR	NA	IGL	NA	E	E	E	E	E	E	NA	NA	NA	NA	ATGTCCTGGACTCCTCTCCTGCTTGTGCTCTGCCTGTTGTGCTCTT
NC_090932.1	chr10	1582139285	1582139590	Amme_IGLV_013|IGLV_exon|F|FOR|	Amme_IGLV_013	IGLV_exon	F	FOR	NA	IGL	NA	E	E	E	E	E	E	115	KAJ1093618.1	75.76%	Pleurodeles waltl	GCATCAAGGCTCAGCTTGTGGTGACCCAGAGTCCTTCTGCATCAGTGTCCCCCGGAGGGACTGCCACAGTCTCCTGCAGCATAAACACAGGGGCCATTGGGGATGGACACTACCCAGCCTGGGTCCAGCAAAGGCCTGGGACTGTCCCTAGGGGATTAATATACCACACCAGTACCAGGGTCAGTGGAATCCCAGCCCGCTTCTCGGGTTCCAGGTCCGGTAACACCATGACCTTAACCATCACCGGCGCCCACGCCGAGGACGAAGCAGGCTACTATTGCACTGTGTGGACTGGGAGCTCGTGT	305
NC_090932.1	chr10	1582139590	1582139628	Amme_IGLV_013|IGLV_RSS|F|FOR|	Amme_IGLV_013	IGLV_RSS	F	FOR	NA	IGL	NA	NA	NA	NA	NA	NA	NA	NA	NA	NA	NA	CACAGTGGCACAGTCCTACAGGGAAGTGAAACAATAAC
NC_090932.1	chr10	1582213291	1582213337	Amme_IGLV_014|SP_exon|F|FOR|	Amme_IGLV_014	SP_exon	F	FOR	NA	IGL	NA	E	E	E	E	E	E	NA	NA	NA	NA	ATGTCCTGGGCCCCTTGCCTCCTTGTGCTAATCTTCTTTTGCCAAT
NC_090932.1	chr10	1582213425	1582213747	Amme_IGLV_014|IGLV_exon|F|FOR|	Amme_IGLV_014	IGLV_exon	F	FOR	NA	IGL	NA	E	E	E	E	E	E	88	MEE6523176.1	64.15%	Ascaphus truei	ATTCAGTGTCCCAGTTTGTGGTGACTCAGGAACCCTCGGTTTCTGTGTCGCCCGGAGGAACGACCAAACTCTCCTGCAGGCGTAGTGGCGGGTCTATCACTGGAGATAACTGGCCATCATGGTACCGGCAGGGACCGGGCGATGCCCCAAAGATGGTCATGTACAGCAGCACTACCGGTAACAACAACGCCAGACCTTCTGGCATCCCGGCGCGGATCTCTGGTTCCATCTCTGGGGCGGCCGCCTATTTAACCATTGCTGCGGCCGAACCGAAGGACGATGCAGTGTATTACTGTGCTGTGTATGCTGGCAGTGGCATAAG	322
NC_090932.1	chr10	1582213747	1582213786	Amme_IGLV_014|IGLV_RSS|F|FOR|	Amme_IGLV_014	IGLV_RSS	F	FOR	NA	IGL	NA	NA	NA	NA	NA	NA	NA	NA	NA	NA	NA	CACAGCGATAACCTCGCATGCGGAAGTGAGACCAAAACC
NC_090932.1	chr10	1582348677	1582348723	Amme_IGLV_015|SP_exon|F|FOR|	Amme_IGLV_015	SP_exon	F	FOR	NA	IGL	NA	E	E	E	E	E	NE	NA	NA	NA	NA	ATGCTCTGTGCACTGCTGCTCTTCATCCTTGGGACCTGGGGGCAAG
NC_090932.1	chr10	1582348825	1582349154	Amme_IGLV_015|IGLV_exon|F|FOR|	Amme_IGLV_015	IGLV_exon	F	FOR	NA	IGL	NA	E	E	E	E	E	NE	102	KAJ1093703.1	61.29%	Pleurodeles waltl	GCTCCCGGGCACAGCTCGTGGTCACTCAGCCGGCTACAGTGACGGCATCGCCGGGAGACAGTGTCCAGCTGACCTGTACACCAAGCAGCGGCTACCGCATCAGTAATTACCGAGTGATTTGGCTCCAGCAGAAGGAAGCCAGTGTTCCTCGATTTCTGTATCAATATTACACAAGCAGTGACCAGGGCAGAGGTCAGGGAGTCCCAGGGCGATTTACCGCCTCTCCCGATACCGCCAGAAACCGATGGAATCTGGTGATCTCCTGGGTGCAGGAGGAGGACGATGCTGACTACAGCTGTGTTGTAGGGTTCGACGGCACCTATGGGTTC	329
NC_090932.1	chr10	1582349154	1582349193	Amme_IGLV_015|IGLV_RSS|F|FOR|	Amme_IGLV_015	IGLV_RSS	F	FOR	NA	IGL	NA	NA	NA	NA	NA	NA	NA	NA	NA	NA	NA	CACAGAGACTGGGGTACACGTGAAACAGAGACAAAAAGC
NC_090932.1	chr10	1582409480	1582409526	Amme_IGLV_016|SP_exon|F|FOR|	Amme_IGLV_016	SP_exon	F	FOR	NA	IGL	NA	E	E	E	E	E	NE	NA	NA	NA	NA	ATGTCCAGGACTCCACTCCTCCTCGGGCTCTGCGCCCTTTTCTCAT
NC_090932.1	chr10	1582409620	1582409962	Amme_IGLV_016|IGLV_exon|F|FOR|	Amme_IGLV_016	IGLV_exon	F	FOR	NA	IGL	NA	E	E	E	E	E	NE	94	KAJ1093691.1	69.64%	Pleurodeles waltl	GTTCTGCGGCTCAGTACAGTCTGACTTCTCAAACGACCTCCGTGTCTGTAGCGCCTGGAGGGACGGTGACTCACCACTGCACTGTGAGCGGCTTACCTTCCATTGAGAGCAAGTACCCAAACTGGTACCAACAGAAAGATGGCAAAGCCCCAGTGCTGGTTATGTTTAGTAATGGTGGCAGTGCCAGCAACGTCAACAACAGGCCCTCTGGGAACCCAGACCGCTTCTCTGGCTCCTGCTCGGGGGCCACAATGTCCCTGACCATCGCCAGGGCCCAAGCAGTGGATGACGCCGTGTATATCTGTGAGGTTCATCACTGGGAGGGGAGTACGCTACACTGGA	342
NC_090932.1	chr10	1582409962	1582410001	Amme_IGLV_016|IGLV_RSS|F|FOR|	Amme_IGLV_016	IGLV_RSS	F	FOR	NA	IGL	NA	NA	NA	NA	NA	NA	NA	NA	NA	NA	NA	CACAGTGATGCAGCCCTGTGGGGAACTGAAACAAAAACC
NC_090932.1	chr10	1582493496	1582493542	Amme_IGLV_017|SP_exon|F|FOR|	Amme_IGLV_017	SP_exon	F	FOR	NA	IGL	NA	E	E	E	E	E	E	NA	NA	NA	NA	ATGGCTTGGACTTGCCTCCTCCTGGTTCTCAGTGCTCTCTGTGCTT
NC_090932.1	chr10	1582493656	1582493961	Amme_IGLV_017|IGLV_exon|F|FOR|	Amme_IGLV_017	IGLV_exon	F	FOR	NA	IGL	NA	E	E	E	E	E	E	114	KAJ1093689.1	73.27%	Pleurodeles waltl	GTTCTGAGGGACAACTTGTGGTGACTCAAAGCCCGTCAGCATCAGTGTCCCCTGGAGGGACCGCGACCGTCCGCTGCAGCATAAGCACTGGTCCCATTGGTGACGGTCACTGGCCAGCATGGGTCCAACACAGACATGGGAATGTGCCCCGGCTACTAATATACACGACAAGTACTAGAGCCAGCGGAATCCCAGCCCGCTTCTCCGGGTCCAGATCCGGTAACGCCATGACCTTAACCATCACCGATACTCACAGAGATGACGATGCAGATTACTACTGTGTGGTGTGGACTGGCAGCGCGTCT	305
NC_090932.1	chr10	1582493961	1582494000	Amme_IGLV_017|IGLV_RSS|F|FOR|	Amme_IGLV_017	IGLV_RSS	F	FOR	NA	IGL	NA	NA	NA	NA	NA	NA	NA	NA	NA	NA	NA	CACAGTGACACAATCTTAAGAGGAAGTGAGACAAAAACA
NC_090932.1	chr10	1582504073	1582504119	Amme_IGLV_018|SP_exon|F|FOR|	Amme_IGLV_018	SP_exon	F	FOR	NA	IGL	NA	E	E	E	E	E	NE	NA	NA	NA	NA	ATGTCCGGCACTCCACTCATCCTCGTGCTCTTTGCACTCTGTGCAG
NC_090932.1	chr10	1582504205	1582504522	Amme_IGLV_018|IGLV_exon|F|FOR|	Amme_IGLV_018	IGLV_exon	F	FOR	NA	IGL	NA	E	E	NE	NE	NE	NE	86	MEE6514876.1	59.38%	Ascaphus truei	GTTGCGCATGCCAGCTCTCCCTGACCCAGCCGCCATGGGTGTCCGTGCGACTTGGTGAAGTTGCTAACCTCCCCTGCACCCTGAGCAGCGGCATTGCCAGGGTTTCCTGGTATCAACTGAAACCTGGCAGTGCCCCCAAGTTTGCATATCAGTTCCGAAGCAGTGGAGATGAGGGGAGGGGCCCGGAGATGCCCACCCGGTTCTCTGTCTCCCACGACGCCTCAAATAACCTCTGGAATCTGGTCATCGGTGGCGCCCTGGCAGAGGACGAGGCAGAATATTACTGCTCTATATGGCACGCCGCTGCCAACACGCAT	317
NC_090932.1	chr10	1582504522	1582504560	Amme_IGLV_018|IGLV_RSS|F|FOR|	Amme_IGLV_018	IGLV_RSS	F	FOR	NA	IGL	NA	NA	NA	NA	NA	NA	NA	NA	NA	NA	NA	CACAGTGGTACAGTCCAACGGGGAAGTAAGACATGAAC
NC_090932.1	chr10	1582540385	1582540431	Amme_IGLV_019|SP_exon|F|FOR|	Amme_IGLV_019	SP_exon	F	FOR	NA	IGL	NA	E	E	NE	E	NE	NE	NA	NA	NA	NA	ATGTCCGGCACTCCACTCATCCTCGTGCTCTTTGCACTCTGTGCAG
NC_090932.1	chr10	1582540517	1582540834	Amme_IGLV_019|IGLV_exon|F|FOR|	Amme_IGLV_019	IGLV_exon	F	FOR	NA	IGL	NA	E	E	E	E	E	NE	86	MEE6514876.1	59.38%	Ascaphus truei	GTTGCGCATGTCAGCTCTCCCTGACCCAGCCGCCATGGGTGTCCGTGCGACTTGGTGAAGTTGCTAACCTCCCCTGCACCCTGAGCAGCGGCATTGCCAGGGTTTCCTGGTATCAACTGAAACCTGGCAGTGCCCCCAAGTTTGCATATCAGTTCCGAAGCAGTGGAGATGAGGGGAGGGGCCCGGAGATGCCCACCCGGTTCTCTGTCTCCCACGACGCCTCAAATAACCTCTGGAATCTGGTCATCGGTGGCGCCCTGGCAGAGGACGAGGCAGAATATTACTGCTCTATATGGCACGCCGCTGCCAACACGCAT	317
NC_090932.1	chr10	1582540834	1582540873	Amme_IGLV_019|IGLV_RSS|F|FOR|	Amme_IGLV_019	IGLV_RSS	F	FOR	NA	IGL	NA	NA	NA	NA	NA	NA	NA	NA	NA	NA	NA	CACAGTGGTACAGTCCAACGGGGAAGTAAGACATGAACC
NC_090932.1	chr10	1582596438	1582596484	Amme_IGLV_020|SP_exon|F|FOR|	Amme_IGLV_020	SP_exon	F	FOR	NA	IGL	NA	E	E	E	E	E	E	NA	NA	NA	NA	ATGAATCCCTCCATGATGACCATTGCCCTCTTGGCCTTCCTCACAG
NC_090932.1	chr10	1582596686	1582597002	Amme_IGLV_020|IGLV_exon|F|FOR|	Amme_IGLV_020	IGLV_exon	F	FOR	NA	IGL	NA	E	E	E	E	E	E	202	KAJ1093699.1	75%	Pleurodeles waltl	GTTCTTTGGCCCAGCATTCGGTGACTCAGGAGCCCTCAGTGACCGCAACACCGGGGCAGACGGTGAAAATCCCTTGCACTCTGGGAGGGGGATTAAGCATTAGTTCTAATTGTTTTAGCTTTTACCAGCAGAAACTAGGGCAGGCTCCACGATACCTGTTCTATTTTTGTAGTGAATCTAACAAAGGAAAAGGTGTGGGAGTCCCAGACCGGTTCACCAGTTCTGGCTCCGGCACTGTGGGATATTTAACCATCAAAGGGGTGCAGGCAGAGGACAATGATGACTATTACTGTGCTTCATGGACTGGCAGCCAGTG	316
NC_090932.1	chr10	1582597002	1582597041	Amme_IGLV_020|IGLV_RSS|F|FOR|	Amme_IGLV_020	IGLV_RSS	F	FOR	NA	IGL	NA	NA	NA	NA	NA	NA	NA	NA	NA	NA	NA	CACAGTGACTCAAGTGCAAGGGGAAGTGAGACTTAAATC
NC_090932.1	chr10	1582690453	1582690499	Amme_IGLV_021|SP_exon|F|FOR|	Amme_IGLV_021	SP_exon	F	FOR	NA	IGL	NA	E	E	E	E	E	E	NA	NA	NA	NA	ATGGACCCCTCCACTGTGACATTTGCCCTCTTGGTCCTCCTCGCAG
NC_090932.1	chr10	1582690723	1582691039	Amme_IGLV_021|IGLV_exon|F|FOR|	Amme_IGLV_021	IGLV_exon	F	FOR	NA	IGL	NA	E	E	E	E	E	E	224	KAJ1093696.1	81.37%	Pleurodeles waltl	GCTCTTCGGCTCAGCATTCAGTGACTCAGGAGCCCTCAGTGACTGCAACACCGGGGCAGACGGTGAAAATCCCTTGTACTCTGGGAGGGGGATTAACCCTTAGTTCACATTGTATTCAGTTTTTCCAGCAAAAGCTAGGGCAGCCTCCCAGGTACCTGTTCTATTTCTGCAGTGAATCTGACAAAGGCAAAGGTTCCGGGGTCCCGGACCGCTTTGTCGGCTCTGGTTCCGGATCTGTCGGGTATTTAACCATCAACGGTGCCCAGGAAGAGGACGATGCTGACTATTACTGTGCTTCATGGACTGGCAGCCAGTG	316
NC_090932.1	chr10	1582691039	1582691078	Amme_IGLV_021|IGLV_RSS|F|FOR|	Amme_IGLV_021	IGLV_RSS	F	FOR	NA	IGL	NA	NA	NA	NA	NA	NA	NA	NA	NA	NA	NA	CACAGTGACTCAAGCGCAAGGGGAAGTGAGACTAAAACC
NC_090932.1	chr10	1582717961	1582718007	Amme_IGLV_022|SP_exon|P|FOR|NO_CYS104	Amme_IGLV_022	SP_exon	P	FOR	NO_CYS104	IGL	NA	E	E	E	E	E	E	NA	NA	NA	NA	ATGGCCCTCACTCCTCTACTCCTCGTCCTGATCTGTTATTGCACAT
NC_090932.1	chr10	1582718111	1582718439	Amme_IGLV_022|IGLV_exon|P|FOR|NO_CYS104	Amme_IGLV_022	IGLV_exon	P	FOR	NO_CYS104	IGL	NA	E	E	E	E	E	E	104	KAJ1093696.1	65.74%	Pleurodeles waltl	GTTCGAGCTGCAACTTTGTGGTGACTCAGGAGCCTTCAGCGTCAGTGCCCCCGGGAGGTACCGTGCAACTCTCGTGCAGTCGGAGTGGGGGTTCCATAGCTGATGATAATTACCCATCCTGGTACCAGCAGAGACCAGGGCTGCCTCCTAAACTGTTGGTGTACAGCTCAAGTGGAAGCAACGTCAATGCCAGGCCTTCTGGAACCCCGGCCCGCTTCGCTGGGTCCAAATCCGGGAGTGCGGCCTATCTAAGCATCACTGGGGCCCGAGAGGAGGATGATGCCACATACCACTGCATGCTCTATGCTGGCAGTGGCACGTACACGTA	328
NC_090932.1	chr10	1582718439	1582718478	Amme_IGLV_022|IGLV_RSS|P|FOR|NO_CYS104	Amme_IGLV_022	IGLV_RSS	P	FOR	NO_CYS104	IGL	NA	NA	NA	NA	NA	NA	NA	NA	NA	NA	NA	CACAGTGTTAACATAGAATAGGGAACTGATACAAGAACC
NC_090932.1	chr10	1582776417	1582776463	Amme_IGLV_023|SP_exon|F|FOR|	Amme_IGLV_023	SP_exon	F	FOR	NA	IGL	NA	E	E	E	E	E	E	NA	NA	NA	NA	ATGAAGCGTTCTTTGATGACTTTTGGCCTCCTGGTCCTCCTTACAG
NC_090932.1	chr10	1582776543	1582776859	Amme_IGLV_023|IGLV_exon|F|FOR|	Amme_IGLV_023	IGLV_exon	F	FOR	NA	IGL	NA	E	E	E	E	E	E	80	AAK07183.1	98.08%	Ambystoma mexicanum	GTTCCTGGGCTCAGCATTCAGTCACTCAGGGACCCTCCATGACAGCAAGCCTGGGGCAGACAGCAAAACTGTCCTGCACCCTGGGAGGGGGATTAACCATTGCTACCAACCGCGTTGCTTTTTTCCAGCAGAGGTTTGGAAGAGTTCCCACATATCTGCTGTATTACTTCACTGAGTCTAACAAAGGCAAAGGCGCCGGGATCCCAGACCGCTTCGTCGGTTCTGGATCCGGATCTGTGGGTTATTTAACCATCAACGGGGTGCAGGTGGAGGACGATGCTGACTACTACTGTGCTTCATGGACTGGCAGCCAGTG	316
NC_090932.1	chr10	1582776859	1582776898	Amme_IGLV_023|IGLV_RSS|F|FOR|	Amme_IGLV_023	IGLV_RSS	F	FOR	NA	IGL	NA	NA	NA	NA	NA	NA	NA	NA	NA	NA	NA	CACAGTGACTCAAGTGCAAGGGGAAGTGAGACCAAATCC
NC_090932.1	chr10	1583035763	1583035809	Amme_IGLV_024|SP_exon|F|FOR|	Amme_IGLV_024	SP_exon	F	FOR	NA	IGL	NA	E	E	E	NE	E	NE	NA	NA	NA	NA	ATGATGTGTGTTGCTGCACTGGTGGTGGTCCTTGCCACTTGGCACG
NC_090932.1	chr10	1583035898	1583036226	Amme_IGLV_024|IGLV_exon|F|FOR|	Amme_IGLV_024	IGLV_exon	F	FOR	NA	IGL	NA	E	E	E	NE	E	NE	89	KAE8634652.1	51%	Xenopus tropicalis	GTACCTCCGCACAGTTTGTTCTCACTCAGCCATCTGCACTGACCGGCGTCCCGGGTACCACGGTGAGGCTCTCCTGCACCATGAGTGGAGGAAAAACCTTCAGTTACTACCATATACACTGGCTCCAGCAGTGCGGCGAGGGACCCCCCAAGCACCTTCTCTATTATAAAGATGAATCCTCAAAGCACAAGCAACCGTGGACCCCAGACCGCTTCTCAGCATCCAAAGACACCTCAAGCAACACCTGTTACTTGACCATTGCTGGGGTCCAGGATGAGGACGATGCTGATTACTACTGTAGCGAGTTTGATGATACTTATAATGTGCT	328
NC_090932.1	chr10	1583036226	1583036265	Amme_IGLV_024|IGLV_RSS|F|FOR|	Amme_IGLV_024	IGLV_RSS	F	FOR	NA	IGL	NA	NA	NA	NA	NA	NA	NA	NA	NA	NA	NA	CACAGTGCTGCAGCTGCACGAAGAAGAGGAACAGAAACC
NC_090932.1	chr10	1583063259	1583063307	Amme_IGLV_025|SP_exon|F|FOR|	Amme_IGLV_025	SP_exon	F	FOR	NA	IGL	NA	E	E	E	E	E	E	NA	NA	NA	NA	ATGTCCTGGGCTCCTCTCCTCCTCGTGCTCACCTACTATTGTGCAT
NC_090932.1	chr10	1583063401	1583063723	Amme_IGLV_025|IGLV_exon|F|FOR|	Amme_IGLV_025	IGLV_exon	F	FOR	NA	IGL	NA	E	E	E	E	E	E	94	KAJ1093693.1	62.26%	Pleurodeles waltl	GTTCTGGTTCTCAGTTCGTAGTGACTCAGGAGGCCTTCGTAACTGTGGCCCCAGAAGGGACGGCCAAACTTGCCTGCACGCAGAGCGGCGGGTCTGTGGCCGGTGGTCATTACCCATCCTGGTACCAGCAGAGAGCAGGAGGTGTTCCTAAGCTGCTGGTATACAGCTCTGGTACCAGCAATAACAATGCCAAGCCCTCTGGGACCCCTGCCCGCTTCTCTGGGTCCATATCCGGTGGCACAGCCTTCTTAACCATCTCTGGGGCCCAAGCTGAAGACGATGCCGAGTATCACTGCATGCTGTATGCGGGCAGCAGCACGTG	322
NC_090932.1	chr10	1583063723	1583063762	Amme_IGLV_025|IGLV_RSS|F|FOR|	Amme_IGLV_025	IGLV_RSS	F	FOR	NA	IGL	NA	NA	NA	NA	NA	NA	NA	NA	NA	NA	NA	CACAGTGATGCAGTCACATAGAGAAGTGAGACAAAAACC
NC_090932.1	chr10	1583077695	1583077741	Amme_IGLV_026|SP_exon|F|FOR|	Amme_IGLV_026	SP_exon	F	FOR	NA	IGL	NA	E	E	E	E	E	E	NA	NA	NA	NA	ATGTCCTGGGCCCCTCTCCTCCTCGTGCTCACCTACTATTGTGCAT
NC_090932.1	chr10	1583077837	1583078159	Amme_IGLV_026|IGLV_exon|F|FOR|	Amme_IGLV_026	IGLV_exon	F	FOR	NA	IGL	NA	E	E	E	E	E	E	96	MEE6514876.1	58.49%	Ascaphus truei	GTTCTCGTTCTCAGTTTGTGGTGACTCAAGAGGCCTTCATATCTGTGGCTCCAGACGGGACAGCCAAACTTGCCTGCACACAGAGCGGCGGGTCTGTGGCCGGTGGTCATTACCCATCCTGGTACCAGCAGAGAGCAGGAGGAGTTCCTAAACTGCTGGTATACAGCCCTAGTGACAGCAATAACAATGCCAAACCCTCTGGGACCCCTGCCCGCTTCTCTGGGTCCATATCCGGTGGCACAGCCTTCTTAACCATCTCTGGGGCCCAAGCTGAAGACGATGCCGAGTATCACTGCATGCTGTATGCGGGCAGCGGCACGTG	322
NC_090932.1	chr10	1583078159	1583078198	Amme_IGLV_026|IGLV_RSS|F|FOR|	Amme_IGLV_026	IGLV_RSS	F	FOR	NA	IGL	NA	NA	NA	NA	NA	NA	NA	NA	NA	NA	NA	CACAGTGATGCAGTCACATAGAGAAGTGAGTCAAAAACC
NC_090932.1	chr10	1583093027	1583093073	Amme_IGLV_027|SP_exon|F|FOR|	Amme_IGLV_027	SP_exon	F	FOR	NA	IGL	NA	E	E	E	E	E	E	NA	NA	NA	NA	ATGTCCTGGGCTCCTCTCCTCCTCGTGCTCACCTACTATTGTGCAT
NC_090932.1	chr10	1583093168	1583093490	Amme_IGLV_027|IGLV_exon|F|FOR|	Amme_IGLV_027	IGLV_exon	F	FOR	NA	IGL	NA	E	E	E	E	E	E	95	MEE6514876.1	59.22%	Ascaphus truei	GTTCTGGTTCTCAGTTCGTGGTGACTCAGGAGGCCTTCATATCTGTGGCTCCAGAAGGGACGGCCAGACTTGCCTGCACGCAAAGCAGCGGGTCTGTGGCAAGTGGTCATTACCCATCCTGGTACCAGCAGAGAGCGGGAGGTGCTCCTAAACTGCTGGTATACAGCCCTAGTTCCAGCAATAACAATGCCAAACCCTCTGGGACCCCTGCCCGCTTCTCTGGGTCCATATCCGGTGGCACAGCCTTCTTAACCATCTCTGGAGCCCAAGCTGAAGACGATGCCGAGTATCACTGCATGCTGTATGCGGGCAGCGCCATCTG	322
NC_090932.1	chr10	1583093490	1583093529	Amme_IGLV_027|IGLV_RSS|F|FOR|	Amme_IGLV_027	IGLV_RSS	F	FOR	NA	IGL	NA	NA	NA	NA	NA	NA	NA	NA	NA	NA	NA	CACAGTGATGCAGTCACATAGAGAAGTGAGACAAAAACC
NC_090932.1	chr10	1583160328	1583160374	Amme_IGLV_028|SP_exon|F|FOR|	Amme_IGLV_028	SP_exon	F	FOR	NA	IGL	NA	E	E	E	E	E	E	NA	NA	NA	NA	ATGTATCCCTCCGCGCTGACTTTCTGCCTCTTGTTTCTCCTCAAAG
NC_090932.1	chr10	1583160620	1583160936	Amme_IGLV_028|IGLV_exon|F|FOR|	Amme_IGLV_028	IGLV_exon	F	FOR	NA	IGL	NA	E	E	E	E	E	E	246	KAG9487443.1	76.92%	Eleutherodactylus coqui	GTTCTTGGGCCCAGCATTCAGTCACCCAGGAGCCATCAGTCACAGCATCCCCAGGGCAGACGGTGACACTCTCCTGCACTCTCGGAGGTGGATTAACTGTCAGTGGAAACCGAGTTGTTTTTTATCAGCAGAAGTTAAGGCAAGTTCCCAGATACCTGCTGTATTACTTCAGCGACTCCAGCACAGGCAAAGGCGACGGGGTTCCAGCGCGCTTCGTCGGTTCTGGTTCTGGCACTGTGGGGTATCTGAAAATCAACGGGGTACAGGCGGAGGACGATGCCGAATATCACTGTGCTACGTGGGCTGGCAGCCAGTG	316
NC_090932.1	chr10	1583160936	1583160975	Amme_IGLV_028|IGLV_RSS|F|FOR|	Amme_IGLV_028	IGLV_RSS	F	FOR	NA	IGL	NA	NA	NA	NA	NA	NA	NA	NA	NA	NA	NA	CACAGTGACACAAGGGCACGGGGAAGTGAGACTGAAACC
NC_090932.1	chr10	1583396378	1583396421	Amme_IGLV_029|SP_exon|F|FOR|	Amme_IGLV_029	SP_exon	F	FOR	NA	IGL	NA	E	E	E	E	E	NE	NA	NA	NA	NA	ATGTATATGGCAGCAGTGCTGATGCTGATGACTGCCTGGCAAG
NC_090932.1	chr10	1583396509	1583396839	Amme_IGLV_029|IGLV_exon|F|FOR|	Amme_IGLV_029	IGLV_exon	F	FOR	NA	IGL	NA	E	E	E	E	E	E	88	MEE6514876.1	52.73%	Ascaphus truei	GGGTTGCGGCACAGTTTGTTCTGACTCAGCCATCTACAAGCTCATCGACCCCAGGTAGCACAGTGAAGTTGTCTTGCTCAATGAGTGGAGGAGCCGGCTTCAGTGGGTACTACATACACTGGCTCCAGCAGCGGCACGTAGGACCCCCCAGGCACCTTCTCTATTACAGAGATGAATCCTCAAAGCACAAGCAACCATGGACCCCAGACCGCTTCTCAGCATCCAAAGACACCTCAAGCAACACCTGTTATTTGACTATCGCTGAAGTTCAGGATGAAGACGATGCTGAATATTACTGTGCTGAGTGGGACAGCCGTTATAACACGTGTG	330
NC_090932.1	chr10	1583396839	1583396878	Amme_IGLV_029|IGLV_RSS|F|FOR|	Amme_IGLV_029	IGLV_RSS	F	FOR	NA	IGL	NA	NA	NA	NA	NA	NA	NA	NA	NA	NA	NA	CACAGCGCTGCAGCTGCACTTGGAAGAGGAACCAAAACC
NC_090932.1	chr10	1583452724	1583452770	Amme_IGLV_030|SP_exon|F|FOR|	Amme_IGLV_030	SP_exon	F	FOR	NA	IGL	NA	E	E	E	NE	E	E	NA	NA	NA	NA	ATGCCTCGTGCACTCCTGCTCCTCGTGCTCAGTGCACTCTATGCTT
NC_090932.1	chr10	1583452892	1583453200	Amme_IGLV_030|IGLV_exon|F|FOR|	Amme_IGLV_030	IGLV_exon	F	FOR	NA	IGL	NA	E	E	E	NE	E	E	122	MEE6514876.1	51.55%	Ascaphus truei	GTTCCAAGGCGCAGCTTGTAGTGACTCAGCAGCCCTCAGTGTCGTGCTCCCCTGGAGAAACAATGAAACTCTCCTGCACTGTCGCCTCTGTTTCCGACATTAACACCATCTACCCCTACTGGTTCCAGCAGAAGGACGGGGCCGTGCCCAGGAATTTGGTGTACAACACCAATAGTAAACCTCCCGGAATCCCGGCAAGGTTCTCTGGTTCCGCCTCCGGCAGCACTGCGTTCTTAACCATTACTGGAGTACAGGTGGAAGATGAGGGAGATTATTACTGCCAGGTCTGGCACAGCGGAAACATTGGA	308
NC_090932.1	chr10	1583453200	1583453239	Amme_IGLV_030|IGLV_RSS|F|FOR|	Amme_IGLV_030	IGLV_RSS	F	FOR	NA	IGL	NA	NA	NA	NA	NA	NA	NA	NA	NA	NA	NA	CACGGTGCTACAGAGCAACGAGGAAGTGAGACAAAAACC
NC_090932.1	chr10	1583488506	1583488552	Amme_IGLV_031|SP_exon|P|FOR|FS_E-E;non-cannonic acceptor	Amme_IGLV_031	SP_exon	P	FOR	FS_E-E;non-cannonic acceptor	IGL	NA	E	NE	E	NE	E	NE	NA	NA	NA	NA	ATGCCTCGTGCACTCCTGCTCCTCGTGCTCAGTGCACTCTATGCTT
NC_090932.1	chr10	1583488668	1583488982	Amme_IGLV_031|IGLV_exon|P|FOR|FS_E-E;non-cannonic acceptor	Amme_IGLV_031	IGLV_exon	P	FOR	FS_E-E;non-cannonic acceptor	IGL	NA	E	NE	E	NE	E	NE	116	MEE6514876.1	50.52%	Ascaphus truei	TTGCAAGTTCCGAGGCGCAGCTTGTAGTGACTCAGCCGCCCTCAGTGTCGTGCTCCCCTGGGGAGACAATGAAACTCTCCTGCACTGTCGCCTCCGTTTCCGACATTAACACCATCTACCCCTACTGGTTCCAGCAGAAGGACGGGGCCGTGCCCAGGAATTTGGTGTACCTCACCAATAGTAAACCTCCCGGAATCCCGGCAAGGTTCTCTGGTTCCGCCTCCGGCAGCACTGCGTTCTTAACCATTACTGGGGTACAGGTGGAAGATGTGGGAGGTTATTACTGCCAGGTCTGGCACAACGGAAACATTGGA	314
NC_090932.1	chr10	1583488982	1583489021	Amme_IGLV_031|IGLV_RSS|P|FOR|FS_E-E;non-cannonic acceptor	Amme_IGLV_031	IGLV_RSS	P	FOR	FS_E-E;non-cannonic acceptor	IGL	NA	NA	NA	NA	NA	NA	NA	NA	NA	NA	NA	CACGGTGCTACAGAGCAACGAGGAAGTGAGACAAAAACC
NC_090932.1	chr10	1583535392	1583535438	Amme_IGLV_032|SP_exon|F|FOR|	Amme_IGLV_032	SP_exon	F	FOR	NA	IGL	NA	E	NE	E	NE	E	NE	NA	NA	NA	NA	ATGCCTCGTACACTCCTGCTCCTCGTGCTCAGTGCACTCTATGCTT
NC_090932.1	chr10	1583535560	1583535868	Amme_IGLV_032|IGLV_exon|F|FOR|	Amme_IGLV_032	IGLV_exon	F	FOR	NA	IGL	NA	E	NE	E	NE	E	NE	122	MEE6514876.1	50.52%	Ascaphus truei	GTTCCAAGGCTCAGCTTGTAGTGACTCAGCCGCCCTCAGTGTCGTGCTCCCCTGGGGAGACAATGAAACTCTCCTGCACTGTCGCCTCCGTTTCCGACATTAACACCATCTACCCCTACTGGTTCCAGCAGAAGGACGGGGCCGTGCCCAGGAATATGGTGTACCTCACCAATAGTAAACCTCCCGGAATCCCGGCAAGGTTCTCTGGTTCCGCCTCCGGCAGCACTGCGTTCTTAACCATTACTGGGGTACAGGTGGAAGATGAGGGAGGTTATTACTGCCAGGTCTGGCACAACGGAAACATTGGA	308
NC_090932.1	chr10	1583535868	1583535907	Amme_IGLV_032|IGLV_RSS|F|FOR|	Amme_IGLV_032	IGLV_RSS	F	FOR	NA	IGL	NA	NA	NA	NA	NA	NA	NA	NA	NA	NA	NA	CACGGTGCTACAGAGCAACGAGGAAGTTAGACAAAAACC
NC_090932.1	chr10	1583584103	1583584341	Amme_IGLV_033|IGLV_exon|P|FOR|NO_SP	Amme_IGLV_033	IGLV_exon	P	FOR	NO_SP	IGL	NA	E	E	E	E	E	E	NA	MEE6514876.1	54.55%	Ascaphus truei	TTACTGCACTGTCGCCTCTGTTTCCGACATTAACACCATCTACCCCTACTGGTTCCAGCAGAAGGACGGGGCCGTGCCCAGGAATTTGGTGTACAACACCAATAGTAAACCTCCCGGAATCCCGGCAAGGTTCTCTGGTTCCGCCTCCGGCAGCACTGCGTTCTTAACCATTACTGGGGTACAGGTGGAAGATGAGGGAGATTATTACTGCTTGTTCTGGCACAACGGAGACACTGGA	238
NC_090932.1	chr10	1583584341	1583584380	Amme_IGLV_033|IGLV_RSS|P|FOR|NO_SP	Amme_IGLV_033	IGLV_RSS	P	FOR	NO_SP	IGL	NA	NA	NA	NA	NA	NA	NA	NA	NA	NA	NA	CACGGTGCTACAGAGCAACGAGGAAGTGAGACAAAAAAC
NC_090932.1	chr10	1583587085	1583587131	Amme_IGLV_034|SP_exon|F|FOR|	Amme_IGLV_034	SP_exon	F	FOR	NA	IGL	NA	E	E	E	E	E	NE	NA	NA	NA	NA	ATGTCCTCTGCTCCTCTCCTGATCGTCTTCAGTGTATTCTTTGCAG
NC_090932.1	chr10	1583587297	1583587642	Amme_IGLV_034|IGLV_exon|F|FOR|	Amme_IGLV_034	IGLV_exon	F	FOR	NA	IGL	NA	E	E	E	E	E	NE	166	MEE6514876.1	42.73%	Ascaphus truei	GTACCACTTCCCAGTTGCTCTTGACTCAGCATCCCTTGGTCGCCTCTGTGCAGCCAGGAGGGACTATCACACTCACTTGCTCTATAAATACCGGCTCCATCGATGACGGTAGCAACTCCGCTCCTGCTTGGTACCGAACCCAGCCTGGAAGAAGCCCTCGGTACCGAACCCAGCCTGGAAGAAGCCCTCAGTTACTGATATACGGCACAAGCACCAGGCCCTCTGGAATACCTGCCCGGTACTCTGGTTCCAGAGCCGGCAGCATCATGTCACTGAGCATCGGTGGAGCCCAGGCGGATGATGAGGCGGTGTATCATTGCAGTCTCTACACCGGCAGTGGGGCTC	345
NC_090932.1	chr10	1583587642	1583587681	Amme_IGLV_034|IGLV_RSS|F|FOR|	Amme_IGLV_034	IGLV_RSS	F	FOR	NA	IGL	NA	NA	NA	NA	NA	NA	NA	NA	NA	NA	NA	CACAGTGGCACATCACAAAGGGGAACCGAGACAGAAACA
NC_090932.1	chr10	1583645009	1583645055	Amme_IGLV_035|SP_exon|F|FOR|	Amme_IGLV_035	SP_exon	F	FOR	NA	IGL	NA	E	E	E	E	E	E	NA	NA	NA	NA	ATGTCCTGGGTTCCGCTCCTCTGTGTGTTCGGCGCGCTCTGCACAT
NC_090932.1	chr10	1583645142	1583645483	Amme_IGLV_035|IGLV_exon|F|FOR|	Amme_IGLV_035	IGLV_exon	F	FOR	NA	IGL	NA	E	E	E	E	E	E	87	KAJ1093691.1	76.79%	Pleurodeles waltl	GTTCTGTGGCTCAGTACACACTGACCTCTCGGACCCCCTCTGCCTCTGTGACCTCTGGAGGGACAGTGACACTATCCTGCACTGTGAGTGGCTTACCTTCCATCGAGAGCAAGTACCCAACATGGTACCAACAGAAAGAGGGCAACGCCCCAGTGCTGGTTGTTTTTAGTAATGGTGGCAGTGCCAGCAACGTCAACAACAGGCCCTCTGGGATCCCTGACCGCTTCTCTGGCTCCTGCTCGGGGGCCACAATGTCCCTGACCATCGCCAGGGCCCAAGCAACGGATGACGCCGTGTATATCTGTAAAGTTCATCACTGGGAGGGGAGCACGTTACACTTT	341
NC_090932.1	chr10	1583645483	1583645522	Amme_IGLV_035|IGLV_RSS|F|FOR|	Amme_IGLV_035	IGLV_RSS	F	FOR	NA	IGL	NA	NA	NA	NA	NA	NA	NA	NA	NA	NA	NA	CACAGTGATGCAGCCCTGTGGGGAACTGAAACAAAAACC
NC_090932.1	chr10	1583676476	1583676522	Amme_IGLV_036|SP_exon|F|FOR|	Amme_IGLV_036	SP_exon	F	FOR	NA	IGL	NA	E	E	E	E	E	E	NA	NA	NA	NA	ATGTCCTGGGTTCCGCTCCTCTGTGTGTTCGGCGCGCTCTGCACAT
NC_090932.1	chr10	1583676609	1583676951	Amme_IGLV_036|IGLV_exon|F|FOR|	Amme_IGLV_036	IGLV_exon	F	FOR	NA	IGL	NA	E	E	E	E	E	E	87	KAJ1093691.1	76.79%	Pleurodeles waltl	GTTCTGTGGCTCAGTACACACTGACCCCTCGTACCCTCTCTGCCTCTGTGGCCCCTGAAGGGACAGTGACACTATCCTGCACTGTGAGCGGCTTACCTTCCATCGAGAGCAAGTACCCAGCATGGTACCAACAGAAAGAGGGCAACGCCCCAGTACTGGTTGTGTTTAGTAATGGTGGCAGTGCCAGCAACGTCAACAACAGGCCCTCTGGGATCCCAGACCGCTTCTCTGGCTCCTGCTCGGGGGCCACAATGTCTCTGAGCATCACCAGGGCCCAAGCAGCTGATGACGCCATGTATATCTGCCAAGTTCATCACTGGGAGGGGAGCACGCTACACTTTA	342
NC_090932.1	chr10	1583676951	1583676990	Amme_IGLV_036|IGLV_RSS|F|FOR|	Amme_IGLV_036	IGLV_RSS	F	FOR	NA	IGL	NA	NA	NA	NA	NA	NA	NA	NA	NA	NA	NA	CACAGTGATGCAGCCCTGTGGGGAACTGAAACAAAAACC
NC_090932.1	chr10	1583734837	1583734883	Amme_IGLV_037|SP_exon|F|FOR|	Amme_IGLV_037	SP_exon	F	FOR	NA	IGL	NA	E	E	NE	NE	NE	NE	NA	NA	NA	NA	ATGTCCTCTGCTCCTCTCCTAATCGTCTTCAGTTTATTTTTTGCAG
NC_090932.1	chr10	1583735049	1583735358	Amme_IGLV_037|IGLV_exon|F|FOR|	Amme_IGLV_037	IGLV_exon	F	FOR	NA	IGL	NA	E	E	E	E	E	E	166	MEE6504304.1	43.88%	Ascaphus truei	GTGCCACTTCCCAGTTGCTCTTGGCTCAGCATCCCTTGGTCGCCTCTGTGCAGCCAGGAGGGGCGATCACACTCACTTGCTCTTTAAGTGCAGGCTCCATCACTGACAGCCACTATCCTGCTTGGTACCGAACCCAGCCTGGGAGAAGTCCTCAGTTACTGATGCACAGCACCAGCTCCAGGCCCTCTGGAATACCTGCCCGGTACTCTGGTTCCAAAGCCGGAAACATCATGTCACTGAGCATCGGTGGAGCCCAGGCGGATGATGAGGGGGTGTATCATTGCAGTCTCTACACCGGCAGTGGGGCTC	309
NC_090932.1	chr10	1583735358	1583735397	Amme_IGLV_037|IGLV_RSS|F|FOR|	Amme_IGLV_037	IGLV_RSS	F	FOR	NA	IGL	NA	NA	NA	NA	NA	NA	NA	NA	NA	NA	NA	CACAGGGGCATATCGCAAAGGGGAACCGAGACAGAAACA
NC_090932.1	chr10	1583763116	1583763162	Amme_IGLV_038|SP_exon|F|FOR|	Amme_IGLV_038	SP_exon	F	FOR	NA	IGL	NA	E	E	E	E	E	E	NA	NA	NA	NA	ATGTCCTGGGCTCCGCTCCTCTGTGTGTTCGGCGCGCTCTGCACAT
NC_090932.1	chr10	1583763249	1583763591	Amme_IGLV_038|IGLV_exon|F|FOR|	Amme_IGLV_038	IGLV_exon	F	FOR	NA	IGL	NA	E	E	E	E	E	E	87	KAJ1093691.1	77.68%	Pleurodeles waltl	GTTCTGTGGCTCAGTACACACTGACCCCTCGGACCCCCTCTGCCTCTGTGGCCCCTGGAGGGACAGTGACACTATCCTGCACTGTGAGCGGCTTACCTTCCATCGAGAGCAAGTACCCAGCATGGTACCAACAGAAAGAGGGCAACGCCCCAGTACTGGTTGTGTTTAGTAATGGTGGCAGTGCCAGCAACGTCAACAACAGGCCCTCTGGGATCCCAGACCGCTTCTCCGGCTCCTGCTCAGGGGCCACAATGTCTCTGACCATCGCCAGGGCCCAAGCAGCGGATGACGCCATGTATATCTGCCAGGTTCATCACTGGGAGGGGAGCACGCTACACTGGA	342
NC_090932.1	chr10	1583763591	1583763630	Amme_IGLV_038|IGLV_RSS|F|FOR|	Amme_IGLV_038	IGLV_RSS	F	FOR	NA	IGL	NA	NA	NA	NA	NA	NA	NA	NA	NA	NA	NA	CACAGTGATGCAGCCCTGTGGGGAACTGAAACAAAAACC
NC_090932.1	chr10	1583825248	1583825294	Amme_IGLV_039|SP_exon|F|FOR|	Amme_IGLV_039	SP_exon	F	FOR	NA	IGL	NA	E	E	E	E	E	NE	NA	NA	NA	NA	ATGTCCTGGGCTCCGCTCCTCTGTGTGTTCGGCGCGCTCTGCACAT
NC_090932.1	chr10	1583825381	1583825723	Amme_IGLV_039|IGLV_exon|F|FOR|	Amme_IGLV_039	IGLV_exon	F	FOR	NA	IGL	NA	E	E	E	E	E	E	87	KAJ1093691.1	71.43%	Pleurodeles waltl	GTGCTGTGACTCAGTTCACACTGACTCCTCGGACCCCCTCTGCCTCTGTGGCCCCTGGAGGGACAGTGACAGTATCCTGCACTGTGAGCGGCTTACCTTCCATCGAGAGCAAGTACCCAGCATGGTACCAACAGAAAAAGGGCCACGCCCCAGTGCTGGTTGTTTTTAGTAATGGTGGCAGTGCCAGCCACGTCAACAACAGGCCCTCTGGGATCCCAGACCGCTTCTCTGGCTCCTGCTCGGGGGCCACAATGTCCCTGACCATCGCCAGGGCCCAAGCAGCGGATGACGCCGTGTATATCTGTAAAGTTCATCACTGGGAGGGGAGCACGCTACACTGGA	342
NC_090932.1	chr10	1583825723	1583825762	Amme_IGLV_039|IGLV_RSS|F|FOR|	Amme_IGLV_039	IGLV_RSS	F	FOR	NA	IGL	NA	NA	NA	NA	NA	NA	NA	NA	NA	NA	NA	CACAGTGATGCAGCCCTGTGGGGAACTGAAACAAAAACC
NC_090932.1	chr10	1583856316	1583856362	Amme_IGLV_040|SP_exon|F|FOR|	Amme_IGLV_040	SP_exon	F	FOR	NA	IGL	NA	E	E	E	NE	E	E	NA	NA	NA	NA	ATGTCCTGGGCTCCGCTCCTCTGTGTGTTCGGCGCGCTCTGCACAT
NC_090932.1	chr10	1583856449	1583856791	Amme_IGLV_040|IGLV_exon|F|FOR|	Amme_IGLV_040	IGLV_exon	F	FOR	NA	IGL	NA	E	E	E	NE	E	E	87	KAJ1093691.1	73.87%	Pleurodeles waltl	GTGCTGTGACTCAGTTCACACTGACCCCTCGGAAACCCTCTGTGGCTGTGGCCCCTGGAGGCACGGTGACGCTCTCCTGCACTGTGAGTGGCTTACCTTCCATCGAGAGCAAGAGGCCAACCTGGTACCAACAGAAAGATGGCAAAACCCCAGTGCTGATTGTGTTTAGTAATGGTGGCAGTGCCAGCAACACCAACAACAGGCCCTCTGGGATCCCAGACCGCTTCTCTGGCTCCTGCTCGGGGGCCACAATGTCCCTGACCATCGCCAGGGCCCAAGCAGCGGATGACGCCGTGTATATCTGCCAAGTTCATCACTGGGAGGGGAGCACGCTACACTGGA	342
NC_090932.1	chr10	1583856791	1583856830	Amme_IGLV_040|IGLV_RSS|F|FOR|	Amme_IGLV_040	IGLV_RSS	F	FOR	NA	IGL	NA	NA	NA	NA	NA	NA	NA	NA	NA	NA	NA	CACAGTGATGCAGCCCTGTGGGGAACTGAAACAAAAACC
NC_090932.1	chr10	1583908551	1583908913	Amme_IGLV_041|IGLV_exon|P|FOR|NO_SP;FS_V;NO_E	Amme_IGLV_041	IGLV_exon	P	FOR	NO_SP;FS_V;NO_E	IGL	NA	NE	NE	NE	NE	NE	NE	NA	KAJ1093691.1	66.04%	Pleurodeles waltl	TTATTTTTATTCCAGGTTCTGTGGCTCAGTACACATTGTGTAATTATTATTGTCCCCTGGAAGCCCCTCTGTGGCTGTGGCCCCTGGAGGGACAGTGACATTGTCCTGCACTGTGAGCGTCTTACCATCCATTGAGATCAAGAGTCCAACCTGGTACCAACAGAAAGATGGCAAGGTGCCAGGGCCGGTTGTGTATAATAGTGCCAGCAGTGTCAACGTCAGGCCCTCTGGGATCCCCAACCGCTTCTCCGGCTCCTGTTCTGGGGCCACAATGTCTCTGACCATCACCGGGGCCCAAGCAGCGGATGACGCTGTGTGTATCTGCCAGGTTCATCACTGGGAGGGGAGCACGCTACACTGGA	362
NC_090932.1	chr10	1583908913	1583908952	Amme_IGLV_041|IGLV_RSS|P|FOR|NO_SP;FS_V;NO_E	Amme_IGLV_041	IGLV_RSS	P	FOR	NO_SP;FS_V;NO_E	IGL	NA	NA	NA	NA	NA	NA	NA	NA	NA	NA	NA	CACGGTGATGCAGCCCTGTGGGGAACTGAAACAAAAACC
NC_090932.1	chr10	1583948610	1583948656	Amme_IGLV_042|SP_exon|P|FOR|FS_V	Amme_IGLV_042	SP_exon	P	FOR	FS_V	IGL	NA	E	E	E	NE	E	NE	NA	NA	NA	NA	ATGTCCTGGGCTCCGCTCCTCCTCGCGCTCAGCGCCCTCTGTGCAG
NC_090932.1	chr10	1583948788	1583949080	Amme_IGLV_042|IGLV_exon|P|FOR|FS_V	Amme_IGLV_042	IGLV_exon	P	FOR	FS_V	IGL	NA	E	E	E	NE	E	NE	132	KAJ1093691.1	63.33%	Pleurodeles waltl	GTTCCAGGTCCCAGCCTGTGTTGATCAGCCACCGTCTGAATCGGTGACCCTGGGGGGCACTGCCAAGCTCTCGTGTACCATCAGCAGTAACATGGTAACCATACACTGGCACCAGCAGAGAGCAGGGAGTCCCCCTGGTTTTATATTATCCGGTGCCACTAGCAGGGGCCCCGGGGTCTCCGATCGCTTCACCGGTTCCAGCTCAGGCAACGTCGGGTATTTAACCATCACTGGCGTCAAAGCGGAGGACGAGGCGGGCTATTCCTGTTCCATGTGGTACAGCAGCACGTCA	292
NC_090932.1	chr10	1583949080	1583949119	Amme_IGLV_042|IGLV_RSS|P|FOR|FS_V	Amme_IGLV_042	IGLV_RSS	P	FOR	FS_V	IGL	NA	NA	NA	NA	NA	NA	NA	NA	NA	NA	NA	CACTGCGGGACAGGGCGATGGGGAACTGAGACACAAACC
NC_090932.1	chr10	1584181355	1584181404	Amme_IGLV_043|SP_exon|F|FOR|	Amme_IGLV_043	SP_exon	F	FOR	NA	IGL	NA	E	E	E	E	E	E	NA	NA	NA	NA	ATGTCCTGGCACCCCCTCCTCCTCCTCGTGCTCAGTGTGCTTTGTACAT
NC_090932.1	chr10	1584181635	1584181964	Amme_IGLV_043|IGLV_exon|F|FOR|	Amme_IGLV_043	IGLV_exon	F	FOR	NA	IGL	NA	E	E	E	E	E	E	231	KAJ1093718.1	69.52%	Pleurodeles waltl	GTGCCCGCTCGGACATGGTGGTGTCTCAGCCGCCCTTGGCATCAGTGAAGCCTGGGATGACTGTGACGCTGTCCTGCAGCATCACCGGGGGCAAGGACTTCGGCGGGTACCACATGCGTTGGTTGCAGCAAAGTCCTGGGAATCGCCCCAGATTCCTGCTCAGATACACATCTGACTCCAGCAAGAGCCTTGGACCTGGTGTCCCCGACCGCTTTTCTGGGTCCAAAGACATCTCTAGGAACATCGGCTATTTGACCATCAGCAACGCTCAGGCAGAGGACGATGGGGAGTATCACTGCAACATGGAGTATGATGGAAGCTACCAGCAA	329
NC_090932.1	chr10	1584181964	1584182003	Amme_IGLV_043|IGLV_RSS|F|FOR|	Amme_IGLV_043	IGLV_RSS	F	FOR	NA	IGL	NA	NA	NA	NA	NA	NA	NA	NA	NA	NA	NA	CACCGTGCTGCAAATGAATGAGGAAGTGAGACAAAAACC
NC_090932.1	chr10	1584195247	1584195632	Amme_IGLV_044|IGLV_exon|P|FOR|NO_SP;FS_V:STOP_V	Amme_IGLV_044	IGLV_exon	P	FOR	NO_SP;FS_V:STOP_V	IGL	NA	E	E	E	NE	E	NE	NA	AAK07181.1	73.56%	Ambystoma mexicanum	AAGGCAACCACTGTCTCCTCTGTTACTGATTTAGACCTTTCTCCGTTAGAGGCACCAGCGCACAGCCTGCACTCACTCAGGCATCCTCCGTGTCTGTGTCTCCGGGGAACACCGTGGAGCTGACATGTGTACTGAGCGATGGGACCAGCATCAGTGATCAATCGGTGTCCTGGTTCCAGCAGAAATCAGGGACTCCGCCACGGTACCTCCTAAGGTTCTATTCTGGCTCTAACAAACATCAGGGATCAGGGGTCTCTGCCCGGTTCTCTGGCTCAAAAGACACTTCCAGGAACAGCTGCACTTTAACCATCAGCACGTGGAGGCCCAGGACGATGCTGAATACTACTGTTTGACCTACACTGGCAGTGGCAGCACCTTCCAATAT	385
NC_090932.1	chr10	1584195632	1584195671	Amme_IGLV_044|IGLV_RSS|P|FOR|NO_SP;FS_V:STOP_V	Amme_IGLV_044	IGLV_RSS	P	FOR	NO_SP;FS_V:STOP_V	IGL	NA	NA	NA	NA	NA	NA	NA	NA	NA	NA	NA	CACAGTGGCACATGGCCTTGAGGAAGTGAGGCAGAACCC
NC_090932.1	chr10	1584240811	1584240857	Amme_IGLV_045|SP_exon|P|FOR|STOP_V	Amme_IGLV_045	SP_exon	P	FOR	STOP_V	IGL	NA	E	NE	NE	E	NE	E	NA	NA	NA	NA	ATGTTCCATGTGCCAGTCTTGCTTCTGCTCTGTGTTCTCTGTACAG
NC_090932.1	chr10	1584240986	1584241321	Amme_IGLV_045|IGLV_exon|P|FOR|STOP_V	Amme_IGLV_045	IGLV_exon	P	FOR	STOP_V	IGL	NA	E	E	E	E	E	E	129	AAK07181.1	92.73%	Ambystoma mexicanum	GTTCCAGTGGGCAGCCTGCACTCACCCAGGAATCCTCAGCATCTGTTTCCCCGGGGAATACTGCAGAACTCACATGTATCCTGAGTGGTGGGTCCAGCATCAATGACTGGTATGTCTCCTGGTACCAGCAGAAATCTGGGACTGCACCAAGATACATCTTGAGCTTCTATTCTGGCTCTAGCAAAGATCAAGCCTCTTGGGTCCCAGCTCGGTTCTCAGTTTCCAAAGATACCTCCAGGAACAGCTGCACTTTAACCATCAGAGCTGTCGAGAGTCTGGATGATGCGGACTATTACTGTGGGACCTACACTGGCAGTGGCAGCACATACCAGCAT	335
NC_090932.1	chr10	1584241321	1584241360	Amme_IGLV_045|IGLV_RSS|P|FOR|STOP_V	Amme_IGLV_045	IGLV_RSS	P	FOR	STOP_V	IGL	NA	NA	NA	NA	NA	NA	NA	NA	NA	NA	NA	CACAGTGACACAGGCCAATGAGGAACTGAAAGCAAAACC
NC_090932.1	chr10	1584247286	1584247332	Amme_IGLV_046|SP_exon|F|FOR|	Amme_IGLV_046	SP_exon	F	FOR	NA	IGL	NA	E	NE	NE	E	NE	E	NA	NA	NA	NA	ATGTTCCATGTGCCAGTCTTGCTTCTGCTCTGTGTTCTCTGTACAG
NC_090932.1	chr10	1584247461	1584247796	Amme_IGLV_046|IGLV_exon|F|FOR|	Amme_IGLV_046	IGLV_exon	F	FOR	NA	IGL	NA	E	E	NE	E	NE	E	129	AAK07181.1	92.73%	Ambystoma mexicanum	GTTCCAGTGGGCAGCCTGCACTCACCCAGGAATCCTCAGCATCTGTTTCCCCGGGGAATACTGCAGAACTCACATGTATCCTGAGTGGTGGGTCCAGCATCAATGACCGGTATGTCTCCTGGTACCAGCAGAAATCTGGGACTGCACCAAGATACATCTTGAGCTTCTATTCTGGCTCTAGCAAAGATCAAGCCTCTTGGGTCCCAGCTCGGTTCTCAGTTTCCAAAGATACCTCCAGGAACAGCTGCACTTTAACCATCAGAGCTGTCGAGAGTCTGGATGATGCGGACTATTACTGTGGGACCTACACTGGCAGTGGCAGCACATACCAGCAT	0
NC_090932.1	chr10	1584247796	1584247835	Amme_IGLV_046|IGLV_RSS|F|FOR|	Amme_IGLV_046	IGLV_RSS	F	FOR	NA	IGL	NA	NA	NA	NA	NA	NA	NA	NA	NA	NA	NA	CACAGTGACACAGGCCAATGAGGAACTGAAAGCAAAACC
NC_090932.1	chr10	1584253765	1584253811	Amme_IGLV_047|SP_exon|F|FOR|	Amme_IGLV_047	SP_exon	F	FOR	NA	IGL	NA	E	NE	NE	E	NE	E	NA	NA	NA	NA	ATGTTCCATGTGCCAGTCTTGCTTCTGCTCTGTGTTCTCTGTACAG
NC_090932.1	chr10	1584253940	1584254275	Amme_IGLV_047|IGLV_exon|F|FOR|	Amme_IGLV_047	IGLV_exon	F	FOR	NA	IGL	NA	E	NE	NE	E	NE	E	129	AAK07181.1	92.73%	Ambystoma mexicanum	GTTCCAGTGGGCAGCCTGCACTCACCCAGGAATCCTCAGCATCTGTTTCCCCGGGGAATACTGCAGAACTCACATGTATCCTGAGTGGTGGGTCCAGCATCAATGACCGGTATGTCTCCTGGTACCAGCAGAAATCTGGGACTGCACCAAGATACATCTTGAGCTTCTATTCTGGCTCTAGCAAAGATCAAGCCTCTTGGGTCCCAGCTCGGTTCTCAGTTTCCAAAGATACCTCCAGGAACAGCTGCACTTTAACCATCAGAGCTGTCGAGAGTCTGGATGATGCGGACTATTACTGTGGGACCTACACTGGCAGTGGCAGCACATACCAGCAT	0
NC_090932.1	chr10	1584254275	1584254314	Amme_IGLV_047|IGLV_RSS|F|FOR|	Amme_IGLV_047	IGLV_RSS	F	FOR	NA	IGL	NA	NA	NA	NA	NA	NA	NA	NA	NA	NA	NA	CACAGTGACACAGGCCAATGAGGAACTGAAAGCAAAACC
NC_090932.1	chr10	1584302032	1584302078	Amme_IGLV_048|SP_exon|F|FOR|	Amme_IGLV_048	SP_exon	F	FOR	NA	IGL	NA	E	E	E	E	E	E	NA	NA	NA	NA	ATGTCCCATGTGCCGGTCTTGCTTCTGCTCTGTGTTCTCTGTACAG
NC_090932.1	chr10	1584302203	1584302538	Amme_IGLV_048|IGLV_exon|F|FOR|	Amme_IGLV_048	IGLV_exon	F	FOR	NA	IGL	NA	E	E	E	E	E	E	125	AAK07181.1	90.91%	Ambystoma mexicanum	GTTCCAGTGGGCAGCCTGCACTCACCCAGGAATCCTCAGCATCTGTTTCCCCGGGGAATACTGCAGAACTCACATGTACCCTGAATGGTGGGCCCAGCATCAATGACCGCTGGGTCTACTGGTACCAGCAGAAATCAGGGACTGCACCAAGATACATCTTGAGCTTCCATTATGGCTCTAGCAAAGATCAAGCCTCTTGGGTCCCAGCTCGGTTCTCAGTTTCCAAAGATACCTCCAGGAACAGCTGCACTTTAACCATCAGAGCTGTCGAGAGTCTGGATGATGCGGACTATTACTGCATGACCTACACTGGCAGTGGCAGCACATACCAGCAT	0
NC_090932.1	chr10	1584302538	1584302577	Amme_IGLV_048|IGLV_RSS|F|FOR|	Amme_IGLV_048	IGLV_RSS	F	FOR	NA	IGL	NA	NA	NA	NA	NA	NA	NA	NA	NA	NA	NA	CACAGTGACGCAGGCCAATGAGGAACTGAAAGCAAAACC
NC_090932.1	chr10	1584355127	1584355173	Amme_IGLV_049|SP_exon|P|FOR|STOP_V	Amme_IGLV_049	SP_exon	P	FOR	STOP_V	IGL	NA	E	E	E	NE	E	NE	NA	NA	NA	NA	ATGTCCCATGTGCCGGCCTTGCTTCTGCTCGGTGTTCTCTGTACAG
NC_090932.1	chr10	1584355298	1584355643	Amme_IGLV_049|IGLV_exon|P|FOR|STOP_V	Amme_IGLV_049	IGLV_exon	P	FOR	STOP_V	IGL	NA	E	E	E	NE	E	NE	125	AAK07181.1	89.53%	Ambystoma mexicanum	GTTCCAGTGGGCAGCCTGCACTCACTCAGGCATCCTCAGCCTCTGTTTCCCCGGGGAATACTGCAGAACTCACATGTATCCTGAGTGGTGGGTCCAGCATCAATGACCACTGGGTCTTCTAGTACCAGCAGAAATCAGGGACTGCACCAAGATAAATCTTGAGCTTACTTTCTGGCTCTAGCAAAGATCAAGCCTCTTGGGTCCCAGCTCGGTTCTCAGTTTCCAAAGATACCCCCAGGAACAGCTGCACTTTAACCATCAGCACCACATAGCACCACATAGAGACTGGATGAGGCGAACTATTACTGTGGGACCTACACTGGCAGTGGCAGCACATACCAGCAT	0
NC_090932.1	chr10	1584355643	1584355682	Amme_IGLV_049|IGLV_RSS|P|FOR|STOP_V	Amme_IGLV_049	IGLV_RSS	P	FOR	STOP_V	IGL	NA	NA	NA	NA	NA	NA	NA	NA	NA	NA	NA	CACAGTGACACAGGCCAATGAGGAACTGAAAGCAAAACC
NC_090932.1	chr10	1584427234	1584427280	Amme_IGLV_050|SP_exon|F|FOR|	Amme_IGLV_050	SP_exon	F	FOR	NA	IGL	NA	E	E	E	E	E	E	NA	NA	NA	NA	ATGTCCCATGTGCCGGTCTTGCTTCTGCTCTGTGTTCTCTGTACAG
NC_090932.1	chr10	1584427405	1584427734	Amme_IGLV_050|IGLV_exon|F|FOR|	Amme_IGLV_050	IGLV_exon	F	FOR	NA	IGL	NA	E	E	E	E	E	E	125	AAK07181.1	89.09%	Ambystoma mexicanum	GTTCCAGTGGGCAGCCTGCACTCACTCAGGCATCCTCAGCATCTGTTTCCCCGGGGAATACTGCAGAACTCACATGTACCCTGACTGGTGGGACCAGCATCAATGACCGCTATGTCTCCTGGTACCAGCAGAAATCAGGGACTGCACCAAGATACATCTTGAGCTTCCTTTCTGGCTCTAGCAAAGATCAAGCCTCTTGGGTCCCAGCTCGGTTCTCAGTTTCCAAAGATACCTCCAGGAACAGCTGCACTTTAACCATCAGAGCTGTCGAGAGTCTGGATGATGCGGACTATTACTGCGGGACCTACACTGGCAGCACATACCAGCAT	0
NC_090932.1	chr10	1584427734	1584427773	Amme_IGLV_050|IGLV_RSS|F|FOR|	Amme_IGLV_050	IGLV_RSS	F	FOR	NA	IGL	NA	NA	NA	NA	NA	NA	NA	NA	NA	NA	NA	CACAGTGACACAGGCCAATGAGGAAATGAAAGCAAAACC
NC_090932.1	chr10	1584509944	1584509990	Amme_IGLV_051|SP_exon|F|FOR|	Amme_IGLV_051	SP_exon	F	FOR	NA	IGL	NA	E	E	E	E	E	E	NA	NA	NA	NA	ATGTCTCATGTGCCGGTCTTGCTTCTGCTCGGTGTTCTCTGTACAG
NC_090932.1	chr10	1584510115	1584510450	Amme_IGLV_051|IGLV_exon|F|FOR|	Amme_IGLV_051	IGLV_exon	F	FOR	NA	IGL	NA	E	E	E	E	E	E	125	AAK07181.1	99.09%	Ambystoma mexicanum	GTTCCAGTGGGCAGCATGCACTCACTCAGGCATCCTCAGCCTCTGTTTCTCCAGGGAATACTGCAGAACTCACATGTATCCTGAGTGGTGGGTCCAGCATCAATGACCGCTGGGTCTCCTGGTACCAGCAGAAATCAGGGACTGCACCAAGATACATCTTGAGCTTCCATTCTGGCTCTAGCAAAGATCAAGCCTCTTGGGTCCCAGCTCGGTTCTCAGTTTCCAAAGATACCTCCAAGAACAGCTGCACTTTAACCATCAGAGTTGTAGAGAGTCTGGATGATGCGGACTATTACTGCATGACCTACACTGGCAGTGGCAGCACATACCAGCAT	0
NC_090932.1	chr10	1584510450	1584510489	Amme_IGLV_051|IGLV_RSS|F|FOR|	Amme_IGLV_051	IGLV_RSS	F	FOR	NA	IGL	NA	NA	NA	NA	NA	NA	NA	NA	NA	NA	NA	CACAGTGACACAGGCCAATGAGGAACTGAAAGCAAAACC
NC_090932.1	chr10	1584550895	1584551237	Amme_IGLV_052|IGLV_exon|P|FOR|NO_SP;STOP_V	Amme_IGLV_052	IGLV_exon	P	FOR	NO_SP;STOP_V	IGL	NA	E	E	NE	NE	NE	NE	NA	AAK07181.1	75%	Ambystoma mexicanum	AACACTTTCTCCCTAACCCGTTCCAGTGGGCAGCCTGCACTCACTCAGGAATCCTCGGCATCTGTTTCCCCGGGGAATACTGCAGAACTGAATGGTGATCCCAGCATCAACGACCGCTATGTCTCCTGGTAGCAGCGGAAATCAGGGGCTGCACCAAAATACGTCTTGAGCTTCCATTCTGGCTCCAACAAAGATCAAGCCTCTTAGGTCCCAGCTCGGTTCTCAGTTTCCAAAGATACCTCCAGGAACAGCTGCACTTTAAGCATCTGCACCACAGAGAGACTGGATGATGCAGACTATTACTGCAAGACCTACATTGGCAGTGGCTGCACATACCAGCAT	0
NC_090932.1	chr10	1584551237	1584551276	Amme_IGLV_051|IGLV_RSS|P|FOR|NO_SP;STOP_V	Amme_IGLV_052	IGLV_RSS	P	FOR	NO_SP;STOP_V	IGL	NA	NA	NA	NA	NA	NA	NA	NA	NA	NA	NA	CACAGTGACACAGGCCAATGATGAACTGAAAGCAACATG
NC_090932.1	chr10	1584578777	1584578823	Amme_IGLV_053|SP_exon|F|FOR|	Amme_IGLV_053	SP_exon	F	FOR	NA	IGL	NA	E	E	E	E	E	E	NA	NA	NA	NA	ATGTTCTACTCTCCTCTCCTCCTTGTGCTCAGCACACTCTGTGCCT
NC_090932.1	chr10	1584578935	1584579264	Amme_IGLV_053|IGLV_exon|F|FOR|	Amme_IGLV_053	IGLV_exon	F	FOR	NA	IGL	NA	E	E	E	E	E	E	112	XP_015269378.1	60.40%	Gekko japonicus	GTTGCTTAGCACAGCTTGTGGTGACTCAGCCCCGGTATGCATCTGTGAGACCCGAAGGAAAAGCAATATTGATGTGCAGCGTCAGTGGCGGAAACGCCATCAGCGGTTACTATATGCGCTGGTTCCAGCAGAAACAAGATGGCCGTCCTCGATATCTTCTCTATTACTATTCTGACTCCAGCAAAGGCCTGGGAGATGGTGTTCCAGCCCGGTTCTCTGGTTCCAAAGACTCTGCTAGCAACACTGGGTACCTAACAATCACTGGGGTCCAGAAAGATGATGAGGGGGATTATTACTGCAACATGGAGTATGCTGGCACGTATATGTTC	0
NC_090932.1	chr10	1584579264	1584579303	Amme_IGLV_053|IGLV_RSS|F|FOR|	Amme_IGLV_053	IGLV_RSS	F	FOR	NA	IGL	NA	NA	NA	NA	NA	NA	NA	NA	NA	NA	NA	CACACTTGTGCTTTATAATAAGGAACTGAGACAAAAACC
NC_090932.1	chr10	1584646992	1584647041	Amme_IGLV_054|SP_exon|F|FOR|	Amme_IGLV_054	SP_exon	F	FOR	NA	IGL	NA	E	E	E	E	E	E	NA	NA	NA	NA	ATGCCGCAGATTCCTCCTCTCCTGGTCCTGCTTGTAGCTCTCTGTTCTG
NC_090932.1	chr10	1584647182	1584647517	Amme_IGLV_054|IGLV_exon|F|FOR|	Amme_IGLV_054	IGLV_exon	F	FOR	NA	IGL	NA	E	E	E	E	E	E	141	AAK07181.1	71.82%	Ambystoma mexicanum	TTTCCAGCGTAGAGCCCGCTCTCACTCAGGCACCCTCCGTGTCTGTGTCTCCGGGGAACACGGTGGAGCTGACATGTGTTCTGAGCAGTGGGACCAGCATCAGTGATCGCTCAGTGTACTGGTACCAGCAGAAAGCAGGGTCACCGCCACGGTACCTCCTAAGGTTCCATTCTGCCTCTGACAAACATCAGGGATCAGGGGTCCCTGCCCGGTTCTCTGGTTCGAAAGACACTTCCAGGAACAGCTGCACTTTAACCATCAGCACGGTCGAGGCACTCGACGATGCTGAATACTACTGTTTGACCTACACTGGCAGTGGCAGCACCTTCCAGTAT	0
NC_090932.1	chr10	1584647517	1584647556	Amme_IGLV_054|IGLV_RSS|F|FOR|	Amme_IGLV_054	IGLV_RSS	F	FOR	NA	IGL	NA	NA	NA	NA	NA	NA	NA	NA	NA	NA	NA	CACAGTGACACAAGGCCATGAGGAAGTGAGAGCAGAACC
NC_090932.1	chr10	1584693117	1584693166	Amme_IGLV_055|SP_exon|P|FOR|STOP_V	Amme_IGLV_055	SP_exon	P	FOR	STOP_V	IGL	NA	E	E	E	NE	E	NE	NA	NA	NA	NA	ATGCCGCAGATTCCTCCTCTCCTGGTCCTGCTTGTAGCTCTCTGTTCTG
NC_090932.1	chr10	1584693306	1584693644	Amme_IGLV_055|IGLV_exon|P|FOR|STOP_V	Amme_IGLV_055	IGLV_exon	P	FOR	STOP_V	IGL	NA	E	E	E	NE	E	NE	140	AAK07181.1	62.16%	Ambystoma mexicanum	TTTCCAGCGTAGAGCCCGCTCTCACTCAGGAACCCTCCTCCGTGTCTGAGTCTCCGGGGAACACGGTGGAGCTGACATGTGTACTGAGCGGTGGGACCAGCATCAGTGATGGCTCGGTGTACTAGTACCAGCAGAAATCAGGGTTTCCGCCACGGTACCTCCTAATGTTCTATTCTGACTCTAACAAACATCAGGGATCAGGGGACCCTGCCTGGTTATCTGGTTCAAAAAACACTTCCAGGAACAGATCCACTGTAACCATCAGCACGGTCGAGGCACTCGACGATGCTGAATACTACTGTTTGATCTACACTGGCAGTAGCAGCAGCCCACAGTAT	0
NC_090932.1	chr10	1584693644	1584693683	Amme_IGLV_055|IGLV_RSS|P|FOR|STOP_V	Amme_IGLV_055	IGLV_RSS	P	FOR	STOP_V	IGL	NA	NA	NA	NA	NA	NA	NA	NA	NA	NA	NA	CACATTGACACAAGGCCATGAGGAAGTGAGAGCAGAACC
NC_090932.1	chr10	1584707354	1584707403	Amme_IGLV_056|SP_exon|F|FOR|	Amme_IGLV_056	SP_exon	F	FOR	NA	IGL	NA	E	E	E	E	E	E	NA	NA	NA	NA	ATGCCGCAGATTCCTCCTCTCCTGGTCCTGCTTGTAGCTCTCTGTTCTG
NC_090932.1	chr10	1584707543	1584707878	Amme_IGLV_056|IGLV_exon|F|FOR|	Amme_IGLV_056	IGLV_exon	F	FOR	NA	IGL	NA	E	E	E	E	E	E	140	AAK07181.1	63.64%	Ambystoma mexicanum	TTTCGAGCGTAGAGCCCGCTCTCACACAGGAACGCTCCGTGACTGTGTCTCCGGGGAACACAGTTAAGCTGACATGTGTTCTGAGCAGTGGGACCAGCATCAGTGATCGCTCAGTGTACTGGTACCAGCAGAAAGCAGGGTCTCCGCCACGGTACCTCCTAAAGTTCTATTCTGACTCTAACAAACATCAGGGATCAGGGGTCCCTGCCCGGTTCTCTGGTTCAAAAGACACTTCCAGGAACAGCTACACTTTAACCATCAGCATGGTCGAGGCACTCGACGATGCTGAATTCTACTGTTTGACCAACACTGGCAGTAGCAGCAGCCCACAGTAT	0
NC_090932.1	chr10	1584707878	1584707917	Amme_IGLV_056|IGLV_RSS|F|FOR|	Amme_IGLV_056	IGLV_RSS	F	FOR	NA	IGL	NA	NA	NA	NA	NA	NA	NA	NA	NA	NA	NA	CACAGTGACACAAGACCATGAGGAAGTGAGAGCAGAACC
NC_090932.1	chr10	1584743781	1584743929	Amme_IGLV_057|IGLV_exon|P|FOR|NO_SP;FS_V;STOP_V;NO_E	Amme_IGLV_057	IGLV_exon	P	FOR	NO_SP;FS_V;STOP_V;NE_V	IGL	NA	NE	NE	NE	NE	NE	NE	NA	AAK07181.1	71.43%	Ambystoma mexicanum	GAGCCCAGAGTAACTCACTGCCCGGTTCTCTGGTTCAAAGGACACTTCCAAGAACAGCTGCACGTTAACCATCAGCATGGTCGAGGCACTCGACGATGTTGAATACTACTGTTTGACCAACACTGGCAGTAGCAGCAGCCCACAGTAT	0
NC_090932.1	chr10	1584743929	1584743968	Amme_IGLV_057|IGLV_RSS|P|FOR|NO_SP;FS_V;STOP_V;NO_E	Amme_IGLV_057	IGLV_RSS	P	FOR	NO_SP;FS_V;STOP_V;NO_E	IGL	NA	NA	NA	NA	NA	NA	NA	NA	NA	NA	NA	CACAGTTGCACAAGGGCATGAGGAAGTGAGAGCAGAACC
NC_090932.1	chr10	1584777368	1584777667	Amme_IGLV_058|IGLV_exon|P|FOR| NO_SP;NO_E	Amme_IGLV_058	IGLV_exon	P	FOR	NO_SP;NO_E	IGL	NA	NE	NE	NE	NE	NE	NE	NA	KAJ1093727.1	67.43%	Pleurodeles waltl	GTGCAAAGTCAGAGAGCGCTCTGAATCAGCCGGCCGCTGTGTCAGCCTCCCCGGGTGCAGAGATGCGAGTGCCCTGCTCCGGAAGCCTTGTAAGTAAGAGGTACATATCCTGGTACCAAGTGAAGCCTGGCAGAGCCCCCTTGCAGGTGATCTACAAGGATAAAGAGCTGCCTTCTGGGATCCCAGATCGATTCTCCGGATCCAGCTCTGGAAACACAGCAACTTTAACCATCACCGGGGTTAGACTGGAGGACGATGCTGAGTATTACTGTGGAACTACTGATGAAACTGAGAAAGCG	0
NC_090932.1	chr10	1584777667	1584777706	Amme_IGLV_058|IGLV_RSS|P|FOR|NO_SP;NO_E	Amme_IGLV_058	IGLV_RSS	P	FOR	NO_SP;NO_E	IGL	NA	NA	NA	NA	NA	NA	NA	NA	NA	NA	NA	CACAGTGATAGGATTACACGGGGAAGTGAAACAAAAACC
NC_090932.1	chr10	1584901854	1584901904	Amme_IGLV_059|SP_exon|P|FOR|STOP_V;FS_V;NO_E	Amme_IGLV_059	SP_exon	P	FOR	STOP_V;FS_V;NO_E	IGL	NA	NE	NE	NE	NE	NE	NE	NA	NA	NA	NA	ATGTCCTGGGCTCATATCCTTCTCGTGCTGACCTACTTTTGCACATGCAA
NC_090932.1	chr10	1584902032	1584902257	Amme_IGLV_059|IGLV_exon|P|FOR|STOP_V;FS_V;NO_E	Amme_IGLV_059	IGLV_exon	P	FOR	STOP_V;FS_V;NO_E	IGL	NA	NE	NE	NE	NE	NE	NE	128	KAJ1093729.1	55.93%	Pleurodeles waltl	TATATGGTCACTCAGGCCCCGTCAATATTTGTGTCCCCCAGAAGGATGGTCAAAATGAAGTGCACCAAGACCAATAGCAGCTATGCGTTTCACTGGTCCCAACGAGAGCCTGGTGCTGTCCCACAGTGTGTGTGGACCGGCTTTACCCGTGACCCTGGGGTTCCAGATCGCTTCAGCGGCTCCACACCCGGCAACACTGGAGAGTTAACAATATTCTATTTTCAA	0
NC_090932.1	chr10	1584902257	1584902296	Amme_IGLV_059|IGLV_RSS|P|FOR|STOP_V;FS_V;NO_E	Amme_IGLV_059	IGLV_RSS	P	FOR	STOP_V;FS_V;NO_E	IGL	NA	NA	NA	NA	NA	NA	NA	NA	NA	NA	NA	CACTAAAATGATCAATGCATTAACCTCGATATGCACATG
NC_090932.1	chr10	1584920030	1584920076	Amme_IGLV_060|SP_exon|F|FOR|	Amme_IGLV_060	SP_exon	F	FOR	NA	IGL	NA	E	E	E	E	E	E	NA	NA	NA	NA	ATGTCCTGGGCTCCTCTCCTTGTCGTGCTGTGCGCACTCTGTGCCG
NC_090932.1	chr10	1584920181	1584920478	Amme_IGLV_060|IGLV_exon|F|FOR|	Amme_IGLV_060	IGLV_exon	F	FOR	NA	IGL	NA	E	E	E	E	E	E	105	XP_069476393.1	93.88%	Ambystoma mexicanum	CTTCCCTGGCGCAGTATGTGCTGACCCAGTCGCCCGCAGTCTCTGTGGCCAACGGGAAGAAGGCCGAACTCACCTGCTCCGGAAGCAATATTGGCGGCAAGAATGTGTACTGGTACCAGCAGAAGCTTGGCAGTGCCCCAAAACTCATGATATACTATAGTAGCACGAGACCTTCCGGGATCCCAGAGAGATTCTCTGGCGCCAACTCTGGCAACACGGCCACATTAACCATCGCCGGTGCCCTGGCCGAGGACGAGGCTGATTATTACTGTAAAGTCTGGGACAGCAACAATGCTG	0
NC_090932.1	chr10	1584920478	1584920517	Amme_IGLV_060|IGLV_RSS|F|FOR|	Amme_IGLV_060	IGLV_RSS	F	FOR	NA	IGL	NA	NA	NA	NA	NA	NA	NA	NA	NA	NA	NA	CACAGTGACACCGGGCAATGGGGAAGTGAGACAAAAACC
NC_090932.1	chr10	1584935676	1584935722	Amme_IGLV_061|SP_exon|F|FOR|	Amme_IGLV_061	SP_exon	F	FOR	NA	IGL	NA	E	E	E	E	E	E	NA	NA	NA	NA	ATGTCCTGGGCACCTCTCCTCCTCCTGCTCACCTACTATTGCGCAT
NC_090932.1	chr10	1584935836	1584936135	Amme_IGLV_061|IGLV_exon|F|FOR|	Amme_IGLV_061	IGLV_exon	F	FOR	NA	IGL	NA	E	E	E	E	E	E	114	KAJ1093729.1	75.76%	Pleurodeles waltl	CTTCTCTGTCCCAGTATGTGGTCACTCAGGCACCCTCAGTGACGTTGTCCCCTGGGCAGAATGTAAAACTCACGTGCACCAAGACCAGTAGTAGCGAAAGCTTTCATTGGCACCAAGCGAAGCCTGGCAGTGGCCCACGTTTTGTGTGGTCCGGCTCTAGCACCCGAGGTCCTGGGATCCCTGATCGCTTCAGCGGCTCCACATCTGGCACCACTGGACAGTTAACGATAAGCATTGCTCAGGCAGAGGACAATGCCGTGTATTACTGCTGTGTGTGGGATGATAGTGGCAAAGCGCAT	0
NC_090932.1	chr10	1584936135	1584936174	Amme_IGLV_061|IGLV_RSS|F|FOR|	Amme_IGLV_061	IGLV_RSS	F	FOR	NA	IGL	NA	NA	NA	NA	NA	NA	NA	NA	NA	NA	NA	CACAGTGATACAGACGAATGAGGAAACCTCTCCATCTCA
NC_090932.1	chr10	1584953949	1584953995	Amme_IGLV_062|SP_exon|F|FOR|	Amme_IGLV_062	SP_exon	F	FOR	NA	IGL	NA	E	E	E	E	E	E	NA	NA	NA	NA	ATGTCCTGGGCTCCTCTCCTTGTCGTGCTGTGCGCACTCTGTGCCG
NC_090932.1	chr10	1584954100	1584954397	Amme_IGLV_062|IGLV_exon|F|FOR|	Amme_IGLV_062	IGLV_exon	F	FOR	NA	IGL	NA	E	E	E	E	E	E	105	XP_069476393.1	100%	Ambystoma mexicanum	CTTCCGTGGCGCAGTATGTGCTGACCCAGTCGCCCGCAGTCTCCGTGGCCAATGGGCAGAAGGCCGAACTCACCTGCTCCGGAAGCAATATTGGCAGCAATCATGTGTACTGGTACCAGCAGAAGCTTGGCAGTGCCCCAAAACTCATGATACACTATAGTAGCACGAGACCTTCCGGGATCCCAGAGAGATTCTCTGGCGCCAACTCTGGCAACACGGCCACATTAACCATCGCCGGTGCCCTGGCCGAGGACGAGGCTGATTATTACTGTAAAGTCTGGGACAGCAACAATGCTG	0
NC_090932.1	chr10	1584954397	1584954436	Amme_IGLV_062|IGLV_RSS|F|FOR|	Amme_IGLV_062	IGLV_RSS	F	FOR	NA	IGL	NA	NA	NA	NA	NA	NA	NA	NA	NA	NA	NA	CACAGTGACACCGGGCAATGGGGAAGTGAGACAAAAACC
NC_090932.1	chr10	1584968636	1584968682	Amme_IGLV_063|SP_exon|F|FOR|	Amme_IGLV_063	SP_exon	F	FOR	NA	IGL	NA	E	E	E	E	E	E	NA	NA	NA	NA	ATGTCCTGGCCACCCCTCCTCCTCGTGCTCACCTACTATTGCGCAT
NC_090932.1	chr10	1584968796	1584969089	Amme_IGLV_063|IGLV_exon|F|FOR|	Amme_IGLV_063	IGLV_exon	F	FOR	NA	IGL	NA	E	E	E	E	E	E	114	KAJ1093729.1	75.76%	Pleurodeles waltl	CTTCTCTGTGCCAGTATGTGGTCACTCAGGCACCCTCAGTGACAGTGTCCCCCGGGCAGAATGTAAAACTGACGTGCACCAAGACCAGTAGTAGCAACAGCTTTCATTGGTACCAAGAGAAGCCTGGCAGTGCCCCACGTTTTGTGTGGTACAGCTCTAGAGGTCCTGGGATCCCCGATCGCTTCAGCGGCTCCACATCTGGCACCACTGGACAGTTAACGATAAGCAACGCTCAGGCGGAGGACGAGGCCGTGTATTACTGCTGTGTGTGGGACAGCAGTGGCGCAGCACAT	0
NC_090932.1	chr10	1584969089	1584969128	Amme_IGLV_063|IGLV_RSS|F|FOR|	Amme_IGLV_063	IGLV_RSS	F	FOR	NA	IGL	NA	NA	NA	NA	NA	NA	NA	NA	NA	NA	NA	CACAGTGATACAGGACAATGAGGAACTGAGACTTAAACC
NC_090932.1	chr10	1584984848	1584984891	Amme_IGLV_064|SP_exon|F|FOR|	Amme_IGLV_064	SP_exon	F	FOR	NA	IGL	NA	E	E	E	E	E	E	NA	NA	NA	NA	ATGTCCTGGGCTCTTCTGCTCCTGCTCGGCGCCTTCTGCACAG
NC_090932.1	chr10	1584985005	1584985305	Amme_IGLV_064|IGLV_exon|F|FOR|	Amme_IGLV_064	IGLV_exon	F	FOR	NA	IGL	NA	E	E	E	E	E	E	114	MEE6527660.1	63.27%	Ascaphus truei	GGTCCCTCGCCCAGTGGGTCCTGACTCAGCCGCCCTCAGTGTCCGTGTCTCCGGGACAGGATGCGGCGCTCACCTGCTCTGCCAGTGGCATCGGTCGCAAGAGTGTGTACTGGTACCAGCAGAAACCCGGCGGCGCCCCTCGGCTGGTCATATACAATGATAACAGCAGGCCCTCGGGGGTCCCAGCTCGATTCTCTGGCAGCAACTCTGGAGGCACGGCCACATTAAGCATCGCCGGTGCCCAGGCCGAGGACGAGGCTGGGTATTACTGCCAGATCTGGGATGGCAATGCTCATGCTG	0
NC_090932.1	chr10	1584985305	1584985344	Amme_IGLV_064|IGLV_RSS|F|FOR|	Amme_IGLV_064	IGLV_RSS	F	FOR	NA	IGL	NA	NA	NA	NA	NA	NA	NA	NA	NA	NA	NA	CACAGTGGCACAGAGCGATGGGGAAGTGAGACAAAAACC
NC_090932.1	chr10	1585053565	1585053608	Amme_IGLV_065|SP_exon|F|FOR|	Amme_IGLV_065	SP_exon	F	FOR	NA	IGL	NA	E	E	E	E	E	E	NA	NA	NA	NA	ATGTCCTGGGCTCCTCTGCTCCTGCTCAGCGCCCTCTGCACAG
NC_090932.1	chr10	1585053723	1585054023	Amme_IGLV_065|IGLV_exon|F|FOR|	Amme_IGLV_065	IGLV_exon	F	FOR	NA	IGL	NA	E	E	E	E	E	E	115	MEE6527660.1	60%	Ascaphus truei	GGTCCCTCGCCCAGTGGGTCCTGGCTCAGCCGCCCTCTGTGTCCGTGTTTCCGGGGCAGGATGCGGCGCTCACCTGCTCTGCCAGTGGCATTGGTGGCAGGCGTGCGCACTGGTACCAGCTGAAGCCCGGCGGCGCCCCTCGGCTGGTTATATACAATGATAACAGCAGGCCCTCGGGGGTCCCAGCCCGATTCTCTGGCAGCAACCCTGGCTCTGGCAACACGGCCACACTAAGCATCGCCGGTGCCCAGGCCGAGGACGAGGCTGGGTATTACTGTCAGATCTGGGATGGTTCTGCCG	0
NC_090932.1	chr10	1585054023	1585054062	Amme_IGLV_065|IGLV_RSS|F|FOR|	Amme_IGLV_065	IGLV_RSS	F	FOR	NA	IGL	NA	NA	NA	NA	NA	NA	NA	NA	NA	NA	NA	CACAGTGGCACAGAGCGATGGGGAAGTGAGACAAAAACC
NC_090932.1	chr10	1585087076	1585087122	Amme_IGLV_066|SP_exon|F|FOR|	Amme_IGLV_066	SP_exon	F	FOR	NA	IGL	NA	E	E	E	E	E	E	NA	NA	NA	NA	ATGTCCTGGGCTCCTCTCCTTGTCGTGCTGTGCGCACTCTGTGCCG
NC_090932.1	chr10	1585087227	1585087524	Amme_IGLV_066|IGLV_exon|F|FOR|	Amme_IGLV_066	IGLV_exon	F	FOR	NA	IGL	NA	E	E	E	E	E	E	105	XP_069476393.1	91.84%	Ambystoma mexicanum	TTTCCCTGGCGCAGTATGTGGTGACCCAGTCGCCCGCAGTCTCTGTGGCCAATGGGCAGAAGGCCGAACTCACCTGCTCCGGAAGCAATATTGGCAGCAAGGATGTGTACTGGTACCAGCAGAAGCTTGGCAATGCCCCAAAACTCATGATATACCATAGCAGCACGAGACCTTCCGGGATCCCAGAGAGATTCTCTGGCGCCAACTCTGGCAACACGGCCACATTAACCATCGCCGGTGCCCTGGCCGAGGACGAGGCTGATTATTACTGTCATGTCTGGGACAGCAACAATGCTG	0
NC_090932.1	chr10	1585087524	1585087563	Amme_IGLV_066|IGLV_RSS|F|FOR|	Amme_IGLV_066	IGLV_RSS	F	FOR	NA	IGL	NA	NA	NA	NA	NA	NA	NA	NA	NA	NA	NA	CACAGTGACACCGGGCAATGGGGAAGTGAGACAAAAACC
NC_090932.1	chr10	1585124141	1585124187	Amme_IGLV_067|SP_exon|P|FOR|STOP_V	Amme_IGLV_067	SP_exon	P	FOR	STOP_V	IGL	NA	E	E	NE	NE	NE	NE	NA	NA	NA	NA	ATGTCCTGGGCACCCCTCCTCCTCGCGCTCACCTACTATTGCGCAT
NC_090932.1	chr10	1585124301	1585124605	Amme_IGLV_067|IGLV_exon|P|FOR|STOP_V	Amme_IGLV_067	IGLV_exon	P	FOR	STOP_V	IGL	NA	E	E	NE	NE	NE	NE	114	KAJ1093729.1	72.53%	Pleurodeles waltl	CTTCTCTGTGCCAGTATGTGGTCACTCAGGCACCCTCAGTGACGGTGTCCCCACGGGCAGAATGTAAAACTGACGTGCACCAAGACCAGTAGTAGCAACAGCTTTCATTGGCACCAAGAGAAGCCTGGCAGTGCCCCAAGTTTTGTGTGGTACGGCTCTAGTACCCGAGTTCGTGGGATCCCCGATCGCTTCAGCGGCTCCACATCTGGCACCACTGGACAGTTAACAATAAGCAACGCTCAGGCAGAGGACGATGCCGTTTATTACTGCTGTGTGTGGGACGACAGTGGCAACGCGCATGACA	0
NC_090932.1	chr10	1585124605	1585124644	Amme_IGLV_067|IGLV_RSS|P|FOR|STOP_V	Amme_IGLV_067	IGLV_RSS	P	FOR	STOP_V	IGL	NA	NA	NA	NA	NA	NA	NA	NA	NA	NA	NA	GTGATACAGGCCAATGAGGAACTGAGATTTAAACCTCTC
NC_090932.1	chr10	1585139926	1585139969	Amme_IGLV_068|SP_exon|F|FOR|	Amme_IGLV_068	SP_exon	F	FOR	NA	IGL	NA	E	E	E	E	E	E	NA	NA	NA	NA	ATGTCCTGGGCTCCTCTGCTCCTGCTCGGCGCCTTCTGCACAG
NC_090932.1	chr10	1585140082	1585140388	Amme_IGLV_068|IGLV_exon|F|FOR|	Amme_IGLV_068	IGLV_exon	F	FOR	NA	IGL	NA	E	E	E	E	E	E	113	MEE6527660.1	62%	Ascaphus truei	GGTCGCTCGCCCAGTGGGTCCTGACTCAGCCGCCCTCAGTGTCTGTGTCTCCGGGACAGGATGCGGCGCTCACCTGCTCTGCCAGTGGCATTGGTGGTCAGAGTGTGCACTGGTACCAGCAGAAGCCTGGCAGCGCCCCTCGGCTGGTCATATACAATGATAACAGCAGGCCCTCGGGGGTCCCAGCCCGATTCTCTGGCAGCAACCCTAGCTCTGGAGCCACGGCCACACTAAGCATCGCCGGTGCCCAGGCCGAGGACGAGGCTGGGTATTACTGTCAGCTCTGGGATAGCAATTCTCATGCTG	0
NC_090932.1	chr10	1585140388	1585140427	Amme_IGLV_068|IGLV_RSS|F|FOR|	Amme_IGLV_068	IGLV_RSS	F	FOR	NA	IGL	NA	NA	NA	NA	NA	NA	NA	NA	NA	NA	NA	CACAGTGGCACAGAGCGATGGGGAAGTGAGACAAAAACC
NC_090932.1	chr10	1585162435	1585162478	Amme_IGLV_069|SP_exon|F|FOR|	Amme_IGLV_069	SP_exon	F	FOR	NA	IGL	NA	E	E	E	E	E	E	NA	NA	NA	NA	ATGTCCTGGGCTCCTCTGCTCCTGCTCAGCGCCCTCTGCACAG
NC_090932.1	chr10	1585162593	1585162887	Amme_IGLV_069|IGLV_exon|F|FOR|	Amme_IGLV_069	IGLV_exon	F	FOR	NA	IGL	NA	E	E	E	E	E	E	115	XP_069476393.1	62.77%	Ambystoma mexicanum	GGTCCCTCGCCCAGTGGGTCCTGACTCAGCCGCCCTCTGTGTCCGTGTCTCCGGGGCAGGATGCGGCGCTCACCTGCTCTGCCAGTGGCATTGGTGATGAATTTGTGAACTGGTACCAGCAGAAGCCTGGCGCTGCCCCTAGGCTGGTTATGCTTCTGAATGATGAGAAAGCCTCAGGGATCCCAGCTCGATTCTCTGGCAGCAACTTTGGAGACACAGCCACATTAAGCATCGCCGGGGCCCAGGCCGAGGACGAGGCTGGTTATTACTGCCAGCTCTGGGATGGTTCTGCCG	0
NC_090932.1	chr10	1585162887	1585162926	Amme_IGLV_069|IGLV_RSS|F|FOR|	Amme_IGLV_069	IGLV_RSS	F	FOR	NA	IGL	NA	NA	NA	NA	NA	NA	NA	NA	NA	NA	NA	CACAGTGACATATAGCGATGGGGAAGTGAGACAAAAACC
NC_090932.1	chr10	1585190519	1585190562	Amme_IGLV_070|SP_exon|F|FOR|	Amme_IGLV_070	SP_exon	F	FOR	NA	IGL	NA	E	E	E	E	E	E	NA	NA	NA	NA	ATGTTCTGGGCCGCTCTCCTCGTGCTCAGCGCTCTCGCCTCAG
NC_090932.1	chr10	1585190659	1585190971	Amme_IGLV_070|IGLV_exon|F|FOR|	Amme_IGLV_070	IGLV_exon	F	FOR	NA	IGL	NA	E	E	E	E	E	E	97	MEE6527660.1	62.63%	Ascaphus truei	GGTCGCTCGCCCAGTGGGTCCTGACTCAGCCGCCCTCAGTGTCTGTGTCTCCGGAACAGGATGCGGCGCTCACCTGCTCTGCCAGTGGCATTGGTAGCAAGAATGTTCACTGGTACCAGCAGAAGCCTGGCAGCGCCCCTCGGCTGGTTATATATGAAAACAATGGTATTAATAGACCCTCAGGCATCCCACACCGCTTCTCTGGCAGCAATCCTGGCTCTGGAGACACGGCCACATTAAGCATCACTGGTGCACAGGCCGAGGACGAGGCTGGGTATTACTGTCAGCTCTGGGATGGCAATGCTAATGCCG	0
NC_090932.1	chr10	1585190971	1585191010	Amme_IGLV_070|IGLV_RSS|F|FOR|	Amme_IGLV_070	IGLV_RSS	F	FOR	NA	IGL	NA	NA	NA	NA	NA	NA	NA	NA	NA	NA	NA	CACATCGGCACAGAGCGATGGGGAAGTGAGACAAAAACC
NC_090932.1	chr10	1585303094	1585303134	Amme_IGLV_071|SP_exon|F|FOR|	Amme_IGLV_071	SP_exon	F	FOR	NA	IGL	NA	E	E	E	E	E	E	NA	NA	NA	NA	ATGTCCTGGACCCTTCTCCTGCTCAGCGCCCTCTGTGTCT
NC_090932.1	chr10	1585303240	1585303563	Amme_IGLV_071|IGLV_exon|F|FOR|	Amme_IGLV_071	IGLV_exon	F	FOR	NA	IGL	NA	E	E	E	E	E	E	106	XP_029426890.1	55.79%	Ambystoma mexicanum	ATGCCAAAGGCCAGGTTTTGACTCAGCAGACATCATTGTCTGCCTCCCCAGGACAGACAGTCACAGTGCCCTGCGCTCTTAGCAGTGGTAATATGGGCACTTACTACATGGCATGGTACCAGAAGAGAGCCGGGGGAAACCCCAGGTACCTCCTGTGGTTCTACTCTGGCTCAAGCAAAGGTCAGGGAGACGGGGTGCCCAGTCGCTTCTCGGCCTCCAAAGACGCCTCCAGCAACAGCTGCATCTTAACCATCTCAGGGGTCCAGGAAGAGGATGATTCAGACTATTACTGTGGTGGCATCGCCGCAGGCACATCCACGTTT	0
NC_090932.1	chr10	1585303563	1585303602	Amme_IGLV_071|IGLV_RSS|F|FOR|	Amme_IGLV_071	IGLV_RSS	F	FOR	NA	IGL	NA	NA	NA	NA	NA	NA	NA	NA	NA	NA	NA	CACAGCGATGAAATCATTTGGGGAAGTGAGACAAAAACC
NC_090932.1	chr10	1585409399	1585409445	Amme_IGLV_072|SP_exon|P|FOR|STOP_V	Amme_IGLV_072	SP_exon	P	FOR	STOP_V	IGL	NA	E	E	NE	E	NE	NE	NA	NA	NA	NA	ATGCCCTGGACTTCTCTCCTTCTCGTGCTCTGCACCCTCTGTGCTG
NC_090932.1	chr10	1585409571	1585409881	Amme_IGLV_072|IGLV_exon|P|FOR|STOP_V	Amme_IGLV_072	IGLV_exon	P	FOR	STOP_V	IGL	NA	E	E	NE	E	NE	NE	126	XP_069476033.1	57.29%	Ambystoma mexicanum	GTTCTCAAAGTCTATACGTGTTGACCCAACCACACGCCGAGCCGGTTGCCACGGGGCAGACCGCCAAACTCTCCTGCACGAGGAACGGTGATATCATTAACAGCTATTATGTGTCCTGGTATCAGCAGAAACGTGGCAGTCTTCCCAGCATTTTAATGCATAGCTTTGATACCAGAGTGTCAGGTACCCCGCCTCGATTCTCGGGGTCCTATGACACCACCACCAGGACCGCCTACCTGACCATCACTGGGGTCCTGGCGTAGGACGACGCTGTTTACTACTGCCTGACATTTGACCACAGCTGGATTCG	0
NC_090932.1	chr10	1585409881	1585409920	Amme_IGLV_072|IGLV_RSS|P|FOR|STOP_V	Amme_IGLV_072	IGLV_RSS	P	FOR	STOP_V	IGL	NA	NA	NA	NA	NA	NA	NA	NA	NA	NA	NA	CACAGTGACACATTGATGTGGGGAAGTGAGTACAAACAC
NC_090932.1	chr10	1585428318	1585428364	Amme_IGLV_073|SP_exon|F|FOR|	Amme_IGLV_073	SP_exon	P	FOR	NE_SP	IGL	NA	NE	NE	NE	NE	NE	NE	NA	NA	NA	NA	ATGTTCTGGTTTCATCTCCCCCTCATCCTCAGCATGCTTTTCAGAG
NC_090932.1	chr10	1585428823	1585429129	Amme_IGLV_073|IGLV_exon|F|FOR|	Amme_IGLV_073	IGLV_exon	P	FOR	NE_SP	IGL	NA	E	E	E	NE	NE	NE	459	AAK07184.1	100%	Ambystoma mexicanum	GATCTGGTGCTCAGTATTTGCTGACTCAGCCTTCATCAGAATCAATTCCCGCAGGGGAGCCGGTTAAACTCAGCTGCACCCGAAGCAGCGGCAGCATCCGGGGTCATTCCGTATCCTGGTACCAGCAGAGACCTATCACTGCCCCTAAAATATTAATTTATGACTTCATCAATAGACCAGTGGAGATCCTGCCTAGGTTCTCTGGTTCCACGGATACCGCCACAAATACAGCATATTTGACAATCACCGGGGTTCAGCCAGAGGACGATGCCGCATACTACTGCCTGTCATTTTATTATGAAATAG	0
NC_090932.1	chr10	1585429129	1585429168	Amme_IGLV_073|IGLV_RSS|F|FOR|	Amme_IGLV_073	IGLV_RSS	P	FOR	NE_SP	IGL	NA	NA	NA	NA	NA	NA	NA	NA	NA	NA	NA	CACAATGACACATGTAGAAGAGGAACTGAGACCAAATCC
NC_090932.1	chr10	1585542707	1585542753	Amme_IGLV_074|SP_exon|F|FOR|	Amme_IGLV_074	SP_exon	F	FOR	NA	IGL	NA	E	E	E	E	E	E	NA	NA	NA	NA	ATGTGCTCGACTCCTCTCCTCCTCGCGATGGCCCTGCTCTGCTCAT
NC_090932.1	chr10	1585542915	1585543225	Amme_IGLV_074|IGLV_exon|F|FOR|	Amme_IGLV_074	IGLV_exon	F	FOR	NA	IGL	NA	E	E	E	E	E	E	162	XP_069476028.1	90%	Ambystoma mexicanum	GTGCTGTGGCTCAGTTTTCCTTGACTCAGGAGCCCTCTGCCTCTGTGACCCCAGGACAGACTGTGAAACTGACCTGCACCAGGAGTAGCGGCGTCATTAGCAGCTACTATGTCTCCTGGTACCAGAAGAAGCCCGGCGATGCTCCGAAACCTGTCATGTATCAGTTTAGTAACAGACCATCGGGGGTGCCTTCTCGATTCTCTGGTTCATATGACACTGCCCCAAACGCAGCGTATCTGACGATCACCGGGGTCCAGGCTGAGGACGAGGCAGACTACTACTGTCTGTCTTATGATGGCAGTGGGACTTA	0
NC_090932.1	chr10	1585543225	1585543264	Amme_IGLV_074|IGLV_RSS|F|FOR|	Amme_IGLV_074	IGLV_RSS	F	FOR	NA	IGL	NA	NA	NA	NA	NA	NA	NA	NA	NA	NA	NA	CACAGAGGCACGCGCCTATGGGGAACTGAGACACAAACC
NC_090932.1	chr10	1585662491	1585662537	Amme_IGLV_075|SP_exon|F|FOR|	Amme_IGLV_075	SP_exon	F	FOR	NA	IGL	NA	E	E	E	E	E	E	NA	NA	NA	NA	ATGTCCTGCACTCAGCTCTCTCTCCTGCTTGCCATCCTCTGCACAT
NC_090932.1	chr10	1585662652	1585662962	Amme_IGLV_075|IGLV_exon|F|FOR|	Amme_IGLV_075	IGLV_exon	F	FOR	NA	IGL	NA	E	E	E	E	E	E	115	XP_069476029.1	90.2%	Ambystoma mexicanum	GTGCTGTGGCTCAGATTTCCTTGACTCAGGAGCCCTCTGCCTCTGTGACCCCAGGACAGACTGTGAAACTGACCTGCACCAGGAGTAGCGGCGTCATTAGCAGCTACTATGTCTCCTGGTACCAGAAGAAGCCCGGCGCTGATCCGAAACTTGTCATGCAACTTTTTAGTACCCGACCATCGGGGGTGCCTTCTCGATTCTCTGGTTCATATGACACTGCCCCAAACGCAGCGTATCTGACAATCACCGGGGTCCAGGCTGAGGACGAGGCAGACTATTACTGTCTGTCGTATGATGGCAGTAATATTCA	0
NC_090932.1	chr10	1585662962	1585663001	Amme_IGLV_075|IGLV_RSS|F|FOR|	Amme_IGLV_075	IGLV_RSS	F	FOR	NA	IGL	NA	NA	NA	NA	NA	NA	NA	NA	NA	NA	NA	CACAGAGGCACGCGCCTATGGGGAACTGAGACACAAACC
NC_090932.1	chr10	1585703314	1585703360	Amme_IGLV_076|SP_exon|F|FOR|	Amme_IGLV_076	SP_exon	F	FOR	NA	IGL	NA	E	E	E	E	E	E	NA	NA	NA	NA	ATGTGCTCGACTGTTCTCCTCCTCGCGATGGCCCTGCTCTGCTCGT
NC_090932.1	chr10	1585703522	1585703832	Amme_IGLV_076|IGLV_exon|F|FOR|	Amme_IGLV_076	IGLV_exon	F	FOR	NA	IGL	NA	E	E	E	E	E	E	162	XP_069476032.1	93.94%	Ambystoma mexicanum	GTGCTGTGGCTCAGTTTTCCTTGTCTCAGGAGCCCTCTGCCTCTGTGACCCCAGGACAGACTGTGAAACTGACCTGCACCAGGAGTAGCGGCGTCATTAGCAGCTACTATGTCTCCTGGTACCAGAAGAAGCCCGACGCTGCTCCGAAACCTGTCATGTATCGGTTTAGTAACAGACCATCGGGGGTGCCTTCTCGATTTTCTGGTTCCTATGACACTACCCCAAACGCAGCGTATCTGACGATCACCGGGGTCCAGGCTGAGGACGAGGCTGACTATTACTGTCTGTCTTATGATGGCAATTGGATTCG	0
NC_090932.1	chr10	1585703832	1585703871	Amme_IGLV_076|IGLV_RSS|F|FOR|	Amme_IGLV_076	IGLV_RSS	F	FOR	NA	IGL	NA	NA	NA	NA	NA	NA	NA	NA	NA	NA	NA	CACAAAGGCACGCGCCTATGGGGAACTGAGACACAAACC
NC_090932.1	chr10	1585772974	1585773017	Amme_IGLV_094|SP_exon|F|FOR|	Amme_IGLV_094	SP_exon	F	FOR	NA	IGL	NA	E	E	E	E	E	E	NA	NA	NA	NA	ATGTGCTCTCCTCTCCTCCTCGCGATGGCCCTGCTCTGCTCAT
NC_090932.1	chr10	1585773179	1585773477	Amme_IGLV_094|IGLV_exon|F|FOR|	Amme_IGLV_094	IGLV_exon	F	FOR	NA	IGL	NA	E	E	E	E	E	E	162	XP_069476032.1	93.88%	Ambystoma mexicanum	GTGCTGTGGCTCAGATTTCCTTGACTCAGGAGCCCTCTGCCTCTGTGACCCCAGGACAGACTGTGAAACTGACCTGCACCAGGAGTAGCGGCGCCATTAGCAGCTACTCTGTCTCCTGGTACCAGAAGAAGCCAGACGCTGCTCCGAAACCTGTCATGTATTGGATTAATAACAGACCATCGGGGGTGCCTTCTCGATTCTCTGGTTCCTATGACACTACCCCAAACGCAGCGTATCTGACGATCACCGGGGTCCAGGCTGAGGACGAGGCTGACTATTACTGTCTGTCGCGTGATGA	0
NC_090932.1	chr10	1585773477	1585773516	Amme_IGLV_094|IGLV_RSS|F|FOR|	Amme_IGLV_094	IGLV_RSS	F	FOR	NA	IGL	NA	NA	NA	NA	NA	NA	NA	NA	NA	NA	NA	CACTGGGATTTGCACAGAGGCACTGAGCCTATGGGGAAC
NC_090932.1	chr10	1585800983	1585801029	Amme_IGLV_077|SP_exon|F|FOR|	Amme_IGLV_077	SP_exon	F	FOR	NA	IGL	NA	E	NE	NE	E	NE	E	NA	NA	NA	NA	ATGTGCTCGACTCCTCTCCTCCTCGCGATGGCCCTGCTCTGCTCAT
NC_090932.1	chr10	1585801191	1585801501	Amme_IGLV_077|IGLV_exon|F|FOR|	Amme_IGLV_077	IGLV_exon	F	FOR	NA	IGL	NA	E	E	E	E	E	E	162	XP_069476028.1	88.24%	Ambystoma mexicanum	GTGCTGTGGCTCAGTTTTCCTTGAATCAGGAGCCCTCTGCCTCTGTGACCCCAGGACAGACTGTGAAACTGACCTGCACCAGGAGTAGCGGCGTCATTAGCAGCTACTATGTCTCCTGGTACCAGAAGAAGCCCGGTGCTGCTCCGAAACCTGTCATGTATCGGTTTAGTTACAGACCATCGGGGGTGCCTTCTCGATTCTCTGGTTCATATGACACTACCCCAAACGCAGCGTATCTGACGATCACTGGGGTTGAAGCTGAGGACGAGGCTGACTATTACTGTCTGTCGTATGATGGCAGTGATATTTA	0
NC_090932.1	chr10	1585801501	1585801540	Amme_IGLV_077|IGLV_RSS|F|FOR|	Amme_IGLV_077	IGLV_RSS	F	FOR	NA	IGL	NA	NA	NA	NA	NA	NA	NA	NA	NA	NA	NA	CACGGAGGCACGAGTCTATGGGGAACTGAGACACAAACC
NC_090932.1	chr10	1585888633	1585888679	Amme_IGLV_078|SP_exon|F|FOR|	Amme_IGLV_078	SP_exon	F	FOR	NA	IGL	NA	E	E	E	E	E	E	NA	NA	NA	NA	ATGTCCTGCACTCAGCTCTCTCTCCTGCTTGCCATCCTCTGCACAT
NC_090932.1	chr10	1585888794	1585889104	Amme_IGLV_078|IGLV_exon|F|FOR|	Amme_IGLV_078	IGLV_exon	F	FOR	NA	IGL	NA	E	E	E	E	E	E	115	XP_069476028.1	88.24%	Ambystoma mexicanum	GTGCTGTGGCTCAGATTTCCTTGACTCAGGAGCCCTCTGCCTCTGTGACCCCAGGACAGACTGTGAAACTGACCTGCACCAGGAGTGGGGGCTCAATTAGCAGCTACTATGTCCATTGGTACCAGAAGAAGCCCGGCGCTGCTCCGAAACTTGTCATGTATCAGTTTAGTAGCAGACCATCGGGGGTGCCTTCTCGATTCTCTGGTTCCTATGACACTACCCCAAACGCAGCGTATTTGACGGTCACCGGGGTCCAGGCTGAGGACGAGGCTGACTACTACTGTCAGTCGTATGATGGCAGTAATATTCA	0
NC_090932.1	chr10	1585889104	1585889143	Amme_IGLV_078|IGLV_RSS|F|FOR|	Amme_IGLV_078	IGLV_RSS	F	FOR	NA	IGL	NA	NA	NA	NA	NA	NA	NA	NA	NA	NA	NA	CACAGAGGCACGCGCCTATGGGGAACTGATACACTAACC
NC_090932.1	chr10	1585933356	1585933402	Amme_IGLV_079|SP_exon|F|FOR|	Amme_IGLV_079	SP_exon	F	FOR	NA	IGL	NA	E	E	E	E	E	E	NA	NA	NA	NA	ATGTGCTCGACTCCTCTCCTCCTCGCGATGGCCCTGCTCTGCTCAT
NC_090932.1	chr10	1585933564	1585933874	Amme_IGLV_079|IGLV_exon|F|FOR|	Amme_IGLV_079	IGLV_exon	F	FOR	NA	IGL	NA	E	E	E	E	E	E	162	XP_069476028.1	89.22%	Ambystoma mexicanum	GTGCTTTGGCTCAGTTTTCCTTGACTCAGGAGCCCTCTGCCTCTGTGACCCCAGGACAGACTGTGAAACTGACCTGCACCAGGAGTAGCGGCGTCATTAGCAGCTACTATGTCTCCTGGTACCAGAAGAAGCCCGGCGCTGCTCCGAAACCTGTCATGTATCAGTTTAGTAGCAGACCATCGGGGGTGCCTTCTCGATTCTCTGGTTCATATGACACTGCCCCAAACGCAGCGTATCTGACGATCACCGGGGTCCAGGCTGAGGACGAGGCAGACTACTACTGTCTGTCTTATGATGGCAATTGGATTCG	0
NC_090932.1	chr10	1585933874	1585933913	Amme_IGLV_079|IGLV_RSS|F|FOR|	Amme_IGLV_079	IGLV_RSS	F	FOR	NA	IGL	NA	NA	NA	NA	NA	NA	NA	NA	NA	NA	NA	CACAAAGGCACGCGCCTATGGGGAACTGATACACTAACC
NC_090932.1	chr10	1585971567	1585971613	Amme_IGLV_080|SP_exon|F|FOR|	Amme_IGLV_080	SP_exon	F	FOR	NA	IGL	NA	E	NE	NE	E	NE	E	NA	NA	NA	NA	ATGTGCGCGACTCCTCTCCTCCTCGCGATGGCCATGCTCTGCTCAT
NC_090932.1	chr10	1585971775	1585972085	Amme_IGLV_080|IGLV_exon|F|FOR|	Amme_IGLV_080	IGLV_exon	F	FOR	NA	IGL	NA	E	NE	NE	E	NE	E	162	XP_069476032.1	100%	Ambystoma mexicanum	GTGCTGTGGCTCCGTTTTCCTTGACTCAGGAGCCCTCTGCCTCTGTGACCCCAGGACAGACTGTGAAACTGACCTGCACCAGGAGTAGCGGCGTCATTAGCAGCTACTCTGTCTCCTGGTACCAGAAGAAGCCCGACGCTGCTCCGAAACCTGTCATGTATTGGATTAATAACAGACCATCGGGGGTGCCTTCTCGATTCTCTGGTTCCTATGACACTACCCCAAACGCAGCGTATCTGACGATCACTGGAGCAGAGGCTGAGGACGAGGCGGAATATTACTGTCTGTCGCGTGATGACACTGGGATTTG	0
NC_090932.1	chr10	1585972085	1585972124	Amme_IGLV_080|IGLV_RSS|F|FOR|	Amme_IGLV_080	IGLV_RSS	F	FOR	NA	IGL	NA	NA	NA	NA	NA	NA	NA	NA	NA	NA	NA	CACAGAGACACTGAGCCTATGGGGAACTGAGACACTAAC
NC_090932.1	chr10	1586019053	1586019099	Amme_IGLV_081|SP_exon|F|FOR|	Amme_IGLV_081	SP_exon	F	FOR	NA	IGL	NA	E	E	E	E	E	E	NA	NA	NA	NA	ATGTGCTCGACTCCTCTCCTCCTCGCGATGGCCCTGCTCTGCTCAT
NC_090932.1	chr10	1586019261	1586019571	Amme_IGLV_081|IGLV_exon|F|FOR|	Amme_IGLV_081	IGLV_exon	F	FOR	NA	IGL	NA	E	E	E	E	E	E	162	XP_069476028.1	89.22%	Ambystoma mexicanum	GTGCTGTGGCTCAGTTTTCCTTGACTCAGGAGCCCTCTGCCTCTGTGACCCCAGGACAGACTGTGAAACTGACCTGCACCAGGAGTAGCGGCGTCATTAGCAGCTACTATGTCTCCTGGTACCAGAAGAAGCCCGGTGCTGCTCCGAAACCTGTCATGTATCGGTTTAGTTACAGACCATCGGGGGTGCCTTCTCGATTCTCTGGTTCATATGACACTACCCCAAACGCAGCGTATCTGACGATCACTGGGGTTGAAGCTGAGGACGAGGCTGACTATTACTGTCTGTCGTATGATGGCAGTGATATTTA	0
NC_090932.1	chr10	1586019571	1586019610	Amme_IGLV_081|IGLV_RSS|F|FOR|	Amme_IGLV_081	IGLV_RSS	F	FOR	NA	IGL	NA	NA	NA	NA	NA	NA	NA	NA	NA	NA	NA	CACGGAGGCACGAGTCTATGGGGAACTGAGACACAAACC
NC_090932.1	chr10	1586109348	1586109394	Amme_IGLV_082|SP_exon|P|FOR|NO_CYS104	Amme_IGLV_082	SP_exon	P	FOR	NO_CYS104	IGL	NA	E	E	E	E	E	E	NA	NA	NA	NA	ATGTGCTCGACTCCTCTCCTCCTCGCGATGGCCCTGCTCTGCTCAT
NC_090932.1	chr10	1586109556	1586109799	Amme_IGLV_082|IGLV_exon|P|FOR|NO_CYS104	Amme_IGLV_082	IGLV_exon	P	FOR	NO_CYS104	IGL	NA	E	E	E	E	E	E	162	XP_069476032.1	95%	Ambystoma mexicanum	GTGCTGTGGCTCAGTTTTCCTTGACTCAGGAGCCCTCTGCCTCTGTGACCCCAGGACAGACTGTGAAACTGACCTGCACCAGGAGTAGCGGCGTCATTAGCAGCTACTATGTCTCCTGGTACCAGAAGACGCCCGGCGCTGCTCCGAAACCTGTCATGTATTGGATTAATAACAGACCATCGGGGGTGCCTTCTCGATTCTCTGGTTCCTATGACACTACCCCAAACGCAGCGTATCTGACTA	0
NC_090932.1	chr10	1586109799	1586109838	Amme_IGLV_082|IGLV_RSS|P|FOR|NO_CYS104	Amme_IGLV_082	IGLV_RSS	P	FOR	NO_CYS104	IGL	NA	NA	NA	NA	NA	NA	NA	NA	NA	NA	NA	CACAGCTGTGCTGTTTGGATATTTTTCACTTTCATTTAT
NC_090932.1	chr10	1586122647	1586122693	Amme_IGLV_083|SP_exon|F|FOR|	Amme_IGLV_083	SP_exon	F	FOR	NA	IGL	NA	E	E	E	E	E	E	NA	NA	NA	NA	ATGTCCTGCACTCAGCTCTCTCTCCTGCTTGCCATCCTCTGCACAT
NC_090932.1	chr10	1586122808	1586123118	Amme_IGLV_083|IGLV_exon|F|FOR|	Amme_IGLV_083	IGLV_exon	F	FOR	NA	IGL	NA	E	E	E	E	E	E	115	XP_069476029.1	92.08%	Ambystoma mexicanum	GTGCTGTGGCTCAGTTTTCCTTGACTCAGGAGCCCTCTGCCTCTGTGACCCCAGGACAGACTGTGAAACTGACCTGCACCAGGAGTAGCGGCGTCATTAGCAGCTACCATGTCTCCTGGTACCAGAAGAAGTCCGGCGCTGCTCCGAAACTTGTCATGTATCAGTTTAGTAGCAGACCATCTGGGGTCCCTTCTCGATTCTCTGGTTCCTATGACACTACCCCAAACGCAGCGTATCTGACAATCACCGGGGTCCAGGCTGAGGACGAGGCAGACTATTACTGTCAGTCGTATGATGGCAGTGGGACTCA	0
NC_090932.1	chr10	1586123118	1586123157	Amme_IGLV_083|IGLV_RSS|F|FOR|	Amme_IGLV_083	IGLV_RSS	F	FOR	NA	IGL	NA	NA	NA	NA	NA	NA	NA	NA	NA	NA	NA	CACAGAGGCACGCGCCTATGGGGAACTGACACACAAACC
NC_090932.1	chr10	1586157092	1586157138	Amme_IGLV_084|SP_exon|F|FOR|	Amme_IGLV_084	SP_exon	F	FOR	NA	IGL	NA	E	E	E	E	E	E	NA	NA	NA	NA	ATGTCCTGCACTCAGCTCTCTCTCCTGCTTGCCATCCTCTGCACAT
NC_090932.1	chr10	1586157253	1586157563	Amme_IGLV_084|IGLV_exon|F|FOR|	Amme_IGLV_084	IGLV_exon	F	FOR	NA	IGL	NA	E	E	E	E	E	E	115	XP_069476028.1	89.11%	Ambystoma mexicanum	GTGCTGTGGCTCAGTTTTCCTTGACTCAGGAGCCCTCTGCCTCTGTGACCCCAGGACAGACTGTGAAACTGACCTGCACCAGGAGTAGCGGCGCCATTAGCAGCTACCATGTCTCCTGGTACCAGAAGAAGTCCGGCGCTGCTCCGAAACTTGTCATGTATCAGTTTAGTTACAGACCATCGGGGGTGCCTTCTCGATTCTCTGGTTCCTATGACACTACACCAAACGCAGCGTATCTGACAATCACCGGGGTCCAGGCTGAGGACGAGGCAGACTATTACTGTCTGTCGTATGATAGCAGTTCGACTCA	0
NC_090932.1	chr10	1586157563	1586157602	Amme_IGLV_084|IGLV_RSS|F|FOR|	Amme_IGLV_084	IGLV_RSS	F	FOR	NA	IGL	NA	NA	NA	NA	NA	NA	NA	NA	NA	NA	NA	CACAGAGGCACGAGCCTATGGGGAACTGATACACTAACC
NC_090932.1	chr10	1586178743	1586178789	Amme_IGLV_085|SP_exon|P|FOR|FS_V;STOP_V	Amme_IGLV_085	SP_exon	P	FOR	FS_V;STOP_V	IGL	NA	E	E	NE	NE	NE	E	NA	NA	NA	NA	ATGTCTTGGACTCCCGTCCTCCTCCTTCTTGGCACATTCTGTGCTT
NC_090932.1	chr10	1586178930	1586179257	Amme_IGLV_085|IGLV_exon|P|FOR|FS_V;STOP_V	Amme_IGLV_085	IGLV_exon	P	FOR	FS_V;STOP_V	IGL	NA	E	E	NE	NE	NE	E	141	XP_069476027.1	73.47%	Ambystoma mexicanum	GTTTCAGGTCTCAGCCCGTGCTGACGCAGCCGCCCTCAGCATCAGTGGCCCCCGGGCAGGATGCCAGACTGCCCTGTGTCATGGGCAGTGGGTTCAGTGTCGGCAGCTATGGGGTGCACTGGTACCAGCAGAGACCCGGGAGCCCCCCCCAAGTACCTGCTGTATTACTATTCTAGTTTAAGCAGACCTTCTGAAACCCCGGCTCGATTCTCAGTCTCCATGGACCCCTCCAGTAACACCTGCCACCTGATCATCACGGGGGCCCTGGAGGAGGACGGGGCCGAGTATTACTGCTGGGCAGACATCGGGGGAAACCCTTATCAGTAT	0
NC_090932.1	chr10	1586179257	1586179296	Amme_IGLV_085|IGLV_RSS|P|FOR|FS_V;STOP_V	Amme_IGLV_085	IGLV_RSS	P	FOR	FS_V;STOP_V	IGL	NA	NA	NA	NA	NA	NA	NA	NA	NA	NA	NA	CACAGTGACTGACTACACAGAGGAACTCGCACCAAAACC
NC_090932.1	chr10	1586287353	1586287396	Amme_IGLV_086|SP_exon|F|FOR|	Amme_IGLV_086	SP_exon	F	FOR	NA	IGL	NA	E	E	E	E	E	E	NA	NA	NA	NA	ATGGCTTGGGACCTACTGCTAGTGCTCGGTACACTCTGGACAT
NC_090932.1	chr10	1586287530	1586287865	Amme_IGLV_086|IGLV_exon|F|FOR|	Amme_IGLV_086	IGLV_exon	F	FOR	NA	IGL	NA	E	E	E	E	E	E	134	XP_069476027.1	62.86%	Ambystoma mexicanum	GTTCCTCGTCGCAGCCAGTGTTGAACCAGCCGCCCTCATTGTCTGTGGCCCCGGGGCAGCCCACCAGACTGCGCTGTGTTATGGGTAGTGCATTCCGTGTCAGCGACTTCCGTATCTACTGGTACCAGCAGAGACGTGGGAGCCCCCCTAGGTACCTGCTGAAATACATGTCTGACTCAGACAAGCACCAGGGCTCTGGGGTCCCCGCCCGGTTCTCTGGAGTCAAGGACCCCTCCAGTAACACCTGCTACCTGAGCATCACCGGGGCCCTGGGGCAGGACGACGCTGGTTATTACTGTGCGACATTTTACAGCAGTGGAAGCACTTACGTGTAT	0
NC_090932.1	chr10	1586287865	1586287904	Amme_IGLV_086|IGLV_RSS|F|FOR|	Amme_IGLV_086	IGLV_RSS	F	FOR	NA	IGL	NA	NA	NA	NA	NA	NA	NA	NA	NA	NA	NA	CACATTCACTGACTCCAAAGAGGAACCGGCACAACAACC
NC_090932.1	chr10	1586356985	1586357031	Amme_IGLV_087|SP_exon|P|FOR|FS_E_E	Amme_IGLV_087	SP_exon	P	FOR	FS_E_E	IGL	NA	E	NE	NE	NE	NE	E	NA	NA	NA	NA	ATGTCCCGGGCTCCGCTCCTCTTCGCGCTCTGCGCTCTCTCCGCCT
NC_090932.1	chr10	1586357162	1586357469	Amme_IGLV_087|IGLV_exon|P|FOR|FS_E_E	Amme_IGLV_087	IGLV_exon	P	FOR	FS_E_E	IGL	NA	E	E	NE	E	NE	E	131	XP_069476028.1	80.81%	Ambystoma mexicanum	CTTCCTGTGCTGACGCAGCCGCCCTCAGCGTCAGTGACCCCGGGTCAGGACGCCAGACTGCCCTGTGTCATGGGCAGTGGGTTCAGTGTCAGCAGCTATTACATCTACTGGTACCAGCAGAGACCCGGGAGTCCACCCAAGTACCTGCTGTATTACTATTCTAGTGTAAGCAGACCTTCTGGGACCCCGGCTCGATTCTCAGCCTCCATGGACCCCTCCAGTAACACCTGCCACCTGATCATCACAGGGGCACAGGGGGAGGACGAGGCGGATTATTACTGTCAAGTCGGGCACAGCCGCATGTCTG	0
NC_090932.1	chr10	1586357469	1586357508	Amme_IGLV_087|IGLV_RSS|P|FOR|FS_E_E	Amme_IGLV_087	IGLV_RSS	P	FOR	FS_E_E	IGL	NA	NA	NA	NA	NA	NA	NA	NA	NA	NA	NA	CACAGTGACACAGAGCGATGGGGAAATGAGACAAAAACC
NC_090932.1	chr10	1586419713	1586419759	Amme_IGLV_088|SP_exon|F|FOR|	Amme_IGLV_088	SP_exon	F	FOR	NA	IGL	NA	E	E	E	E	E	E	NA	NA	NA	NA	ATGTCCTGGGCTGCGCTCCTCCTCGCGCTCTGCGCACTCTCCGCCT
NC_090932.1	chr10	1586419883	1586420207	Amme_IGLV_088|IGLV_exon|F|FOR|	Amme_IGLV_088	IGLV_exon	F	FOR	NA	IGL	NA	E	E	E	E	E	E	124	XP_069476027.1	78.5%	Ambystoma mexicanum	GTTCCAGTTCTGAGGCTCAGCCTGTGCTGACGCAGCCGCCCTCAGCATCAGTGGCCCCCGGGCAGGATGCCAGACTGCCCTGTGTCATGGGCAGTGGGTTCAGTGTCAGCGGCTATGCTGTGTACTGGTACCAGCAGAGACCCGGGAGCCCGCCCAAGTACCTGCTCTATTACAGTTCTAGTTTAAGCAGACCTTCTGAAACCCCGGCTCGATTCTCAGCCTCCAAAGACCCCTCCAGTAACACCTGCCACCTGATCATCACGGGGGCCCTGGGGGAGGACGAGGCGGATTATTACTGTAAAGTCTGGCACAGCAGCTATGCTA	0
NC_090932.1	chr10	1586420207	1586420246	Amme_IGLV_088|IGLV_RSS|F|FOR|	Amme_IGLV_088	IGLV_RSS	F	FOR	NA	IGL	NA	NA	NA	NA	NA	NA	NA	NA	NA	NA	NA	CACAGTGGCACAGAGCGATGGGGAAGTGAGACTAAAACC
NC_090932.1	chr10	1586441738	1586441784	Amme_IGLV_089|SP_exon|F|FOR|	Amme_IGLV_089	SP_exon	F	FOR	NA	IGL	NA	E	E	NE	E	NE	E	NA	NA	NA	NA	ATGTCCTGGGCTCCGCTCCTCCTCGCGCTCTGCGCACTCTCTGCCT
NC_090932.1	chr10	1586441908	1586442232	Amme_IGLV_089|IGLV_exon|F|FOR|	Amme_IGLV_089	IGLV_exon	F	FOR	NA	IGL	NA	E	E	E	E	E	E	124	XP_069476027.1	76.64%	Ambystoma mexicanum	GTTCCAGTTCTGAGGCTCAGCCTGTGCTGACGCAGCCGCCCTCGGCGTCAGTGACCCCGGGTCAGGACGCCAGACTGCCCTGTGTCATGGGCAGTGGGTTCAGTATCAGCAGCTATGGGGTGCACTGGTACCAGCAGAGACCCGGGAGCCCGCCCAAGTACCTGCTGTATTACTATTCTAGTGTAAGCAGACCTTCTGGGACCCCGGCTCGATTCTCAGCCTCCAAAGACCCCTCCAGTAACACCTGCCACCTGATCATCACGGGGGCCCTGGGGGAGGACGAGGCGGATTATTACTGTAAAGTCTGGCACAGCAGCTATGCTA	0
NC_090932.1	chr10	1586442232	1586442271	Amme_IGLV_089|IGLV_RSS|F|FOR|	Amme_IGLV_089	IGLV_RSS	F	FOR	NA	IGL	NA	NA	NA	NA	NA	NA	NA	NA	NA	NA	NA	CACAGTGGCACAGAGCGATGGGGAAGTGAGACTAAAACC
NC_090932.1	chr10	1586468766	1586468812	Amme_IGLV_090|SP_exon|F|FOR|	Amme_IGLV_090	SP_exon	F	FOR	NA	IGL	NA	E	E	E	E	E	E	NA	NA	NA	NA	ATGTCCTGGGCTCCGCTCCTCCTCGCGCTCTGCGCACTCTCCGCCT
NC_090932.1	chr10	1586468936	1586469260	Amme_IGLV_090|IGLV_exon|F|FOR|	Amme_IGLV_090	IGLV_exon	F	FOR	NA	IGL	NA	E	E	E	E	E	E	124	XP_069476027.1	78.5%	Ambystoma mexicanum	GTTCCAGTTCTGAGGCTCAGCCCGTGCTGACGCAGCCGCCCTCAGTGTCAGTGGCCCCCGGGCAGGACGCCAGACTGCCCTGTGTCATGGGCAGTGGGTTCAGTGTCGGCAGCTATTACATCTACTGGTACCAGCAGAGACCCGGGAGCCCCCCCAAGTACTTGCTGTATTACTATTCTAGTTTAAGCAGACCTTCTGAAACCCCGGCTCGATTCTCAGCCTCCAAAGACCCCTCCAGTAACACCTGCCACCTGATCATCACGGGGGCCCAGGGGGAGGACGACGCTGATTATTACTGTAAATTCTGGCACAGCAGCTATGCTA	0
NC_090932.1	chr10	1586469260	1586469299	Amme_IGLV_090|IGLV_RSS|F|FOR|	Amme_IGLV_090	IGLV_RSS	F	FOR	NA	IGL	NA	NA	NA	NA	NA	NA	NA	NA	NA	NA	NA	CACAGTGACACAGAGCGATGGGGAAGTGATACAAAAACC
NC_090932.1	chr10	1586565023	1586565296	Amme_IGLV_091|IGLV_exon|P|FOR|NO_SP;FS_V;STOP_V;NO_RSS	Amme_IGLV_091	IGLV_exon	P	FOR	NO_SP;FS_V;STOP_V;NO_RSS	IGL	NA	NE	NE	NE	NE	NE	NE	NA	XP_069476027.1	68.89%	Ambystoma mexicanum	CAGGTACTGGGCTCAGGCTCAGCCTATGTTGACGCAGACCCCGTCAGCGTAAGTGGTCCTGGGGCAGGACGCCAGACTGCCCCGTGTCATGGGCACTGGGTTCAGTGTGACCAGCTATTTTGTGTACTGGTACCAGCAGAGACCCAGGAGCCCCCCCAAGTACCTGCTTTCTTACTATTCTAGCGTTAGCAAACCTTCTGAGATCCCGGCTTGATTCTCAGCCTCCAATTACACATAACAGAACAATTAATGTCTCGGATCCCACTATCTGG	0
NC_090932.1	chr10	1586602626	1586602672	Amme_IGLV_092|SP_exon|F|FOR|	Amme_IGLV_092	SP_exon	F	FOR	NA	IGL	NA	E	E	NE	NE	NE	E	NA	NA	NA	NA	ATGTCCTGGGCTCCGCTCCTCCTCGTGTTCTGTGCACTCTCCGCCT
NC_090932.1	chr10	1586602802	1586603126	Amme_IGLV_092|IGLV_exon|F|FOR|	Amme_IGLV_092	IGLV_exon	F	FOR	NA	IGL	NA	E	E	NE	E	NE	E	130	XP_069476027.1	74.77%	Ambystoma mexicanum	GTTCCAGTTCTGAGGCTCAGCCTGTGCTGACGCAGCCGCCCTCAGTGTCAGTGGCCCCGGGACAGGGCGCCAGACCGCCCTGTGTCATGGGCAGTGGGTACAGTGTTAGCAGCTATTGGGTGTACTGGTACCAGCAGAGACCCGGGAGCCCCCCCAAGTACCTGCTCTATTACAGTTCTAGTGTAGACAGACCTTCTGGGATCCCGGATCGATTCTCAGCCTCCAAAGACCCCTCCAGTAACACCTGCCACCTGATCATCACGGGGGCTCTGGGGGAGGACGACGCTGATTATTACTGTCAAGTCTGGCACGATTACAATGCTG	0
NC_090932.1	chr10	1586603126	1586603165	Amme_IGLV_092|IGLV_RSS|F|FOR|	Amme_IGLV_092	IGLV_RSS	F	FOR	NA	IGL	NA	NA	NA	NA	NA	NA	NA	NA	NA	NA	NA	CACAGTGGCACAGAGCGATGGGGAAAGGAGGCAAAAACC
NC_090932.1	chr10	1586646748	1586646794	Amme_IGLV_093|SP_exon|F|FOR|	Amme_IGLV_093	SP_exon	F	FOR	NA	IGL	NA	E	E	E	E	E	E	NA	NA	NA	NA	ATGTCCTGGGTGACTACCCTCCTCGTGCTCTGTGCACTCTCTGCCA
NC_090932.1	chr10	1586646889	1586647213	Amme_IGLV_093|IGLV_exon|F|FOR|	Amme_IGLV_093	IGLV_exon	F	FOR	NA	IGL	NA	E	E	E	E	E	E	95	XP_069476027.1	100.00%	Ambystoma mexicanum	GTTCCAGGTCCCAGGCTCAGCCTATGCTGACGCAGCCGCCCTCAGTGTCAGTGACCCCAGGGCAGAATGCCAGACTGCCCTGTGTCATGGGCAGTGGGTTCAGTGTCAGTGGCTATTACATCTACTGGTACCAGCAGAAACCCGGGAGCCCCCCCAGGTACCTGCTAAATTACTTTTCTAGCTTAAGCAGACCTTCTGGAACGCCGGCTAGATTCTCAGTCTCCAAAGACCCCTCCAGTAACACCTACCACCTGCTCATCACGGGGTCTCTGGGGGAGGACGACGCTAATTATTACTGTCAAGTCAAGCACAGCAACGATGCAT	0
NC_090932.1	chr10	1586647213	1586647252	Amme_IGLV_093|IGLV_RSS|F|FOR|	Amme_IGLV_093	IGLV_RSS	F	FOR	NA	IGL	NA	NA	NA	NA	NA	NA	NA	NA	NA	NA	NA	CACGGTGACGCAGAGCGATAGGGAAGTGAGATAAAAACC
NC_090932.1	chr10	1586836284	1586836322	Amme_IGLJ_1.062|IGLJ_exon|F|FOR|	Amme_IGLJ_1.062	IGLJ_exon	F	FOR	NA	IGL	NA	E	E	E	E	E	E	NA	NA	NA	NA	GTTTATCCTTGGTGGCGGTACCCAGCTGAACGTCCAAA	0
NC_090932.1	chr10	1586837778	1586837816	Amme_IGLJ_1.061|IGLJ_exon|F|FOR|	Amme_IGLJ_1.061	IGLJ_exon	F	FOR	NA	IGL	NA	E	E	E	E	E	E	NA	NA	NA	NA	GGTTGTCTTTGGTGGAGGAACCCAGCTGAGCGTCCTAA	0
NC_090932.1	chr10	1586844010	1586844048	Amme_IGLJ_1.060|IGLJ_exon|F|FOR|	Amme_IGLJ_1.060	IGLJ_exon	F	FOR	NA	IGL	NA	E	E	E	E	E	E	NA	NA	NA	NA	GTGGATGTTCGGTGGAGGCACCCAGCTGAACGTCCTTT	0
NC_090932.1	chr10	1586845513	1586845555	Amme_IGLJ_1.059|IGLJ_exon|P|FOR|STOP_J	Amme_IGLJ_1.059	IGLJ_exon	P	FOR	STOP_J	IGL	NA	E	E	NE	NE	NE	NE	NA	NA	NA	NA	TGTGGGTATGTCTTTGGCGGAGAACCTAGTTGAACGTCCAAT	0
NC_090932.1	chr10	1586848740	1586848779	Amme_IGLJ_1.058|IGLJ_exon|F|FOR|	Amme_IGLJ_1.058	IGLJ_exon	F	FOR	NA	IGL	NA	E	E	E	E	E	E	NA	NA	NA	NA	GGTATGTCTTTGGTGGAGGAACCCAGCTGAGCGTCCTAA	0
NC_090932.1	chr10	1586854704	1586854742	Amme_IGLJ_1.057|IGLJ_exon|F|FOR|	Amme_IGLJ_1.057	IGLJ_exon	F	FOR	NA	IGL	NA	E	E	E	E	E	E	NA	NA	NA	NA	GTGGATATTCGGTGGAGGCACGCAGCTGAACGTCCTTT	0
NC_090932.1	chr10	1586856180	1586856219	Amme_IGLJ_1.056|IGLJ_exon|P|FOR|NO_RSS	Amme_IGLJ_1.056	IGLJ_exon	P	FOR	NO_RSS	IGL	NA	E	E	E	E	E	E	NA	NA	NA	NA	GGTATGTCTTTGGCGGAGGAACTCAGTTGAACGTCCAAT	0
NC_090932.1	chr10	1586859266	1586859305	Amme_IGLJ_1.055|IGLJ_exon|F|FOR|	Amme_IGLJ_1.055	IGLJ_exon	F	FOR	NA	IGL	NA	E	E	E	E	E	E	NA	NA	NA	NA	GGTATGTCTTTGGTGGAGGAACCCAGCTGAGCGTCCTAA	0
NC_090932.1	chr10	1586865114	1586865152	Amme_IGLJ_1.054|IGLJ_exon|F|FOR|	Amme_IGLJ_1.054	IGLJ_exon	F	FOR	NA	IGL	NA	E	E	E	E	E	E	NA	NA	NA	NA	GTGGATGTTCGGTGGAGGAACCCAGCTGAACGTCCTTT	0
NC_090932.1	chr10	1586866583	1586866622	Amme_IGLJ_1.053|IGLJ_exon|F|FOR|	Amme_IGLJ_1.053	IGLJ_exon	F	FOR	NA	IGL	NA	E	E	E	E	E	E	NA	NA	NA	NA	GGTATGTCTTTGGTGGAGGAACTCAGCTGAGCGTCCTAT	0
NC_090932.1	chr10	1586871046	1586871722	Amme_IGLC_001|IGLC_exon|F|FOR|	Amme_IGLC_001	IGLC_exon	F	FOR	NA	IGL	NA	E	E	E	E	E	E	NA	AAK07180.1	99.06%	Ambystoma mexicanum	CCGGTGAGACCAAAAAACCTTCCATGAGTCTCTTCCCACCCTCTTCAGAGGCAGTCGATGCAAATAAGGGCACCCTGACATGTCTCCTGTCAGACTTTTATCCCGGATCTGTGACAGTGAGTTGGACGGCGGATGGGCAACCAATAAGCAGTGGAGTTGAGACAGCCAAAGCCACTAAACAGATTGAAAACAACCTGTACATGACCAGCAGTTACCTGCCTGTGACCTCTTTAGACTGGAACTCAAATAAAGTGTACGCCTGTCAGGCCACGCATGAGAGGGAGACCATTACAGCATCTGTGAGCCGATCTCAATGTGCTTAACCCTTCGTAAGCCAACTCGGGTCAGTGTCAAAGGGCTGTGCTGGAGTAGGCATCAACGCAGTAGGATTTAAATATG…
NC_090932.1	chr10	1586875002	1586875040	Amme_IGLJ_2.052|IGLJ_exon|F|FOR|	Amme_IGLJ_2.052	IGLJ_exon	F	FOR	NA	IGL	NA	E	E	E	E	E	E	NA	NA	NA	NA	GTGGATCATCGGTGGAGGCACCCAGCTGAACGTCTTTT	0
NC_090932.1	chr10	1586881049	1586881087	Amme_IGLJ_2.051|IGLJ_exon|F|FOR|	Amme_IGLJ_2.051	IGLJ_exon	F	FOR	NA	IGL	NA	E	E	E	E	E	E	NA	NA	NA	NA	GTTTATCCTTGGTGGCGGTACCCAGCTGAACGTCCAAA	0
NC_090932.1	chr10	1586882531	1586882569	Amme_IGLJ_2.050|IGLJ_exon|F|FOR|	Amme_IGLJ_2.050	IGLJ_exon	F	FOR	NA	IGL	NA	E	E	E	E	E	E	NA	NA	NA	NA	GGTTGTCTTTGGTGGAGGAACCCAGCTGAGCGTCCTAA	0
NC_090932.1	chr10	1586888463	1586888501	Amme_IGLJ_2.049|IGLJ_exon|F|FOR|	Amme_IGLJ_2.049	IGLJ_exon	F	FOR	NA	IGL	NA	E	E	E	E	E	E	NA	NA	NA	NA	GTGGATGTTTGGTGGAGGCACCCAGCTGAACGTCCTTT	0
NC_090932.1	chr10	1586889971	1586890009	Amme_IGLJ_2.048|IGLJ_exon|P|FOR|STOP_J	Amme_IGLJ_2.048	IGLJ_exon	P	FOR	STOP_J	IGL	NA	E	E	NE	NE	NE	E	NA	NA	NA	NA	GGTATGTCTTTGGCGGAGAACCCAGTTGAACGTCCAAT	0
NC_090932.1	chr10	1586893198	1586893237	Amme_IGLJ_2.047|IGLJ_exon|F|FOR|	Amme_IGLJ_2.047	IGLJ_exon	F	FOR	NA	IGL	NA	E	E	E	E	E	NE	NA	NA	NA	NA	GGTATGTCTTTGGTGGAGGAACCCAGCTGAGCGTCCTAA	0
NC_090932.1	chr10	1586899162	1586899201	Amme_IGLJ_2.064|IGLJ_exon|F|FOR|	Amme_IGLJ_2.064	IGLJ_exon	F	FOR	NA	IGL	NA	E	E	E	E	E	E	NA	NA	NA	NA	GTGGATATTCGGTGGAGGCACGCAGCTGAACGTCCTTTG	0
NC_090932.1	chr10	1586900638	1586900677	Amme_IGLJ_2.046|IGLJ_exon|P|FOR|NO_RSS	Amme_IGLJ_2.046	IGLJ_exon	P	FOR	NO_RSS	IGL	NA	E	E	E	NE	E	NE	NA	NA	NA	NA	GGTATGTCTTTGGCGGAGGAACTCAGTTGAACGTCCAAT	0
NC_090932.1	chr10	1586903724	1586903763	Amme_IGLJ_2.045|IGLJ_exon|F|FOR|	Amme_IGLJ_2.045	IGLJ_exon	F	FOR	NA	IGL	NA	E	E	E	E	E	E	NA	NA	NA	NA	GGTATGTCTTTGGTGGAGGAACCCAGCTGAGCGTCCTAA	0
NC_090932.1	chr10	1586909572	1586909610	Amme_IGLJ_2.044|IGLJ_exon|F|FOR|	Amme_IGLJ_2.044	IGLJ_exon	F	FOR	NA	IGL	NA	E	E	E	E	E	E	NA	NA	NA	NA	GTGGATGTTCGGTGGAGGAACCCAGCTGAACGTCCTTT	0
NC_090932.1	chr10	1586911041	1586911080	Amme_IGLJ_2.043|IGLJ_exon|F|FOR|	Amme_IGLJ_2.043	IGLJ_exon	F	FOR	NA	IGL	NA	E	E	E	E	E	E	NA	NA	NA	NA	GGTATGTCTTTGGTGGAGGAACTCAGCTGAGCGTCCTAT	0
NC_090932.1	chr10	1586915504	1586916180	Amme_IGLC_002|IGLC_exon|F|FOR|	Amme_IGLC_002	IGLC_exon	F	FOR	NA	IGL	NA	E	E	E	E	E	E	NA	AAK07180.1	0.9906	Ambystoma mexicanum	CCGGTGAGACCAAAAAACCTTCCATGAGTCTCTTCCCACCCTCTTCAGAGGCAGTCGATGCAAATAAGGGCACCCTGACATGTCTCCTGTCAGACTTTTATCCCGGATCTGTGACAGTGAGTTGGACGGCGGATGGGCAACCAATAAGCAGTGGAGTTGAGACAGCCAAAGCCACTAAACAGATTGAAAACAACCTGTACATGACCAGCAGTTACCTGCCTGTGACCTCTTTAGACTGGAACTCAAATAAAGTGTACGCCTGTCAGGCCACGCATGAGAGGGAGACCATTACAGCATCTGTGAGCCGATCTCAATGTGCTTAACCCTTCGTAAGCCAACTCGGGTCAGTGTCAAAGGGCTGTGCTGGAGTAGGCATCAACGCAGTAGGATTTAAATATG…
NC_090932.1	chr10	1586919460	1586919498	Amme_IGLJ_3.042|IGLJ_exon|F|FOR|	Amme_IGLJ_3.042	IGLJ_exon	F	FOR	NA	IGL	NA	E	E	E	E	E	E	NA	NA	NA	NA	GTGGATCATCGGTGGAGGCACCCAGCTGAACGTCTTTT	0
NC_090932.1	chr10	1586925507	1586925545	Amme_IGLJ_3.041|IGLJ_exon|F|FOR|	Amme_IGLJ_3.041	IGLJ_exon	F	FOR	NA	IGL	NA	E	E	E	E	E	E	NA	NA	NA	NA	GTTTATCCTTGGTGGCGGTACCCAGCTGAACGTCCAAA	0
NC_090932.1	chr10	1586926989	1586927027	Amme_IGLJ_3.040|IGLJ_exon|F|FOR|	Amme_IGLJ_3.040	IGLJ_exon	F	FOR	NA	IGL	NA	E	E	E	E	E	E	NA	NA	NA	NA	GGTTGTCTTTGGTGGAGGAACCCAGCTGAGCGTCCTAA	0
NC_090932.1	chr10	1586932921	1586932959	Amme_IGLJ_3.039|IGLJ_exon|F|FOR|	Amme_IGLJ_3.039	IGLJ_exon	F	FOR	NA	IGL	NA	E	E	E	E	E	E	NA	NA	NA	NA	GTGGATGTTTGGTGGAGGCACCCAGCTGAACGTCCTTT	0
NC_090932.1	chr10	1586938057	1586938096	Amme_IGLJ_3.038|IGLJ_exon|F|FOR|	Amme_IGLJ_3.038	IGLJ_exon	F	FOR	NA	IGL	NA	E	E	E	E	E	NE	NA	NA	NA	NA	GGTATGTCTTTGGTGGAGGAACCCAGCTGAGCGTCCTAA	0
NC_090932.1	chr10	1586944042	1586944080	Amme_IGLJ_3.037|IGLJ_exon|F|FOR|	Amme_IGLJ_3.037	IGLJ_exon	F	FOR	NA	IGL	NA	E	E	E	E	E	E	NA	NA	NA	NA	GTGGATATTCGGTGGAGGCACCCAGCTGAACGTCCTTT	0
NC_090932.1	chr10	1586945515	1586945554	Amme_IGLJ_3.036|IGLJ_exon|F|FOR|	Amme_IGLJ_3.036	IGLJ_exon	F	FOR	NA	IGL	NA	E	E	E	E	E	E	NA	NA	NA	NA	GGTATGTCTTTGGCGGAGGAACTCAGTTGAACGTCCAAG	0
NC_090932.1	chr10	1586948654	1586948693	Amme_IGLJ_3.035|IGLJ_exon|F|FOR|	Amme_IGLJ_3.035	IGLJ_exon	F	FOR	NA	IGL	NA	E	E	E	E	E	E	NA	NA	NA	NA	GGTATGTCTTTGGTGGAGGAACCCAGCTGAGCGTCCTAA	0
NC_090932.1	chr10	1586954560	1586954598	Amme_IGLJ_3.033|IGLJ_exon|F|FOR|	Amme_IGLJ_3.033	IGLJ_exon	F	FOR	NA	IGL	NA	E	E	E	E	E	E	NA	NA	NA	NA	GTGGATGTTCGGTGGAGGAACCCAGCTGAACGTCCTTT	0
NC_090932.1	chr10	1586956030	1586956069	Amme_IGLJ_3.032|IGLJ_exon|F|FOR|	Amme_IGLJ_3.032	IGLJ_exon	F	FOR	NA	IGL	NA	E	E	E	E	E	E	NA	NA	NA	NA	GGTATGTCTTTGGTGGAGGAACTCAGCTGAGCGTCCTAT	0
NC_090932.1	chr10	1586960699	1586961376	Amme_IGLC_003|IGLC_exon|F|FOR|	Amme_IGLC_003	IGLC_exon	F	FOR	NA	IGL	NA	E	E	E	E	E	E	NA	AAK07180.1	99.06%	Ambystoma mexicanum	CCGGTGAGACCAAAAAACCTTCCATGAGTCTCTTCCCACCCTCTTCAGAGGCAGTCGATGCAAATAAGGGCACCCTGACATGTCTCCTGTCAGACTTTTATCCCGGATCTGTGACAGTGAGTTGGACGGCGGATGGGCAACCAATAAGCAGTGGAGTTGAGACAGCCAAAGCCACTAAACAGATTGAAAACAACCTGTACATGACCAGCAGTTACCTGCCTGTGACCTCTTTAGACTGGAACTCAAATAAAGTGTACGCCTGTCAGGCCACGCATGAGAGGGAGACCATTACAGCATCTGTGAGCCGATCTCAATGTGCTTAACCCTTCGTAAGCCAACTCGGGTCAGTGTCAAAGGGCTGTGCTGGAGTAGGCATCAACGCAGTAGGATTTAAATATG…
NC_090932.1	chr10	1586964654	1586964692	Amme_IGLJ_4.031|IGLJ_exon|F|FOR|	Amme_IGLJ_4.031	IGLJ_exon	F	FOR	NA	IGL	NA	E	E	E	E	E	E	NA	NA	NA	NA	GTGGATCATCGGTGGAGGCACCCAACTGAACGTCCTTT	0
NC_090932.1	chr10	1586971974	1586972012	Amme_IGLJ_4.030|IGLJ_exon|F|FOR|	Amme_IGLJ_4.030	IGLJ_exon	F	FOR	NA	IGL	NA	E	E	E	E	E	E	NA	NA	NA	NA	GTGGATGTTCGGTGGAGGCACCCAGCTGAACGTCCTTT	0
NC_090932.1	chr10	1586973441	1586973480	Amme_IGLJ_4.029|IGLJ_exon|F|FOR|	Amme_IGLJ_4.029	IGLJ_exon	F	FOR	NA	IGL	NA	E	E	E	E	E	E	NA	NA	NA	NA	GGTTTGTCTTTGGTGGAGGAACCCAGCTGAGCGTCCTAT	0
NC_090932.1	chr10	1586978385	1586979061	Amme_IGLC_004|IGLC_exon|F|FOR|	Amme_IGLC_004	IGLC_exon	F	FOR	NA	IGL	NA	E	E	E	E	E	E	NA	AAK07180.1	98.11%	Ambystoma mexicanum	CCGGTGAGACCAAAAAACCTTCCATGAGCCTCTTCCCACCCTCTTCAGAGGCGGTCGATGCAAATAAGGGCACCCTGACATGTCTCCTGTCAGACTTTTATCCCGGATCTGTGACAGTGAGTTGGACGGCCGATGGGCAACCAATAAGCAGTGGAGTTCAGACAGCCAAAGCCACTAAACAGATCGAAAACAACCTATACATGACCAGCAGTTACCTGCCTGTAACCTCTTTAGACTGGAACTCAAATAAAGTGTACGCCTGTCAGGCCACGCATGAGAGGGAGACCATTACAGCATCTGTGAGCCGATCTCAATGTGCTTAACCCTTCGTAAGCCAACTCTGGTCAGTGTCAAAGGGCTGTGCTGGAGTAGGCATCAACGCAGTAGGATTTAAATATG…
NC_090932.1	chr10	1586982538	1586982576	Amme_IGLJ_5.063|IGLJ_exon|F|FOR|	Amme_IGLJ_5.063	IGLJ_exon	F	FOR	NA	IGL	NA	E	E	E	E	E	E	NA	NA	NA	NA	GTTGATCATCGGTGGAGGCACCCAGCTGAACGTCCTTT	0
NC_090932.1	chr10	1586989267	1586989305	Amme_IGLJ_5.028|IGLJ_exon|F|FOR|	Amme_IGLJ_5.028	IGLJ_exon	F	FOR	NA	IGL	NA	E	E	E	E	E	E	NA	NA	NA	NA	GTGGATGTTCGGTGGAGGCACCCAGCTGAACGTCCTTT	0
NC_090932.1	chr10	1586990734	1586990773	Amme_IGLJ_5.027|IGLJ_exon|F|FOR|	Amme_IGLJ_5.027	IGLJ_exon	F	FOR	NA	IGL	NA	E	E	E	E	E	E	NA	NA	NA	NA	GGTTTGTCTTTGGTGGAGGAACCCAGCTGAGCGTCCTAT	0
NC_090932.1	chr10	1586995743	1586996418	Amme_IGLC_005|IGLC_exon|F|FOR|	Amme_IGLC_005	IGLC_exon	F	FOR	NA	IGL	NA	E	E	E	E	E	E	NA	AAK07180.1	96.23%	Ambystoma mexicanum	CCGGTGAGACCAAAAAACCTTCCATGAGCCTCTTCCCACCCTCTTCAGAGGCGGTCGATGCAAATAAGGGCACCCTGACATGTCTCCTGTCAGACTTTTATCCCGGATCTGTGACAGTGAGTTGGACGGTCGATGGGCAACCAATAAGCAGTGGAGTTGAGACAGCCAAAGCCACTAAACAGATTGAAAACAACCTATACATGACCAGCAGTTACCTGCCTGTAACCTCTTTAGACTGGAACTCAAATAAAGTGTACGCCTGTCAGGCCACGCATGAGAGGGAGACCATTACAGCATCTGTGAGCCGATCTCAATGTGCTTAATCCTTCGTAAACCAACTCTGGTCAGTGTCAAAGGGCTGTGCTGGAGTAGGCATCAACGCAGTAGGATTTAAATATG…
NC_090932.1	chr10	1586999902	1586999940	Amme_IGLJ_6.026|IGLJ_exon|F|FOR|	Amme_IGLJ_6.026	IGLJ_exon	F	FOR	NA	IGL	NA	E	E	E	E	E	E	NA	NA	NA	NA	GTTGATCATCGGTGGAGGCACCCAGCTGAACGTCCTTT	0
NC_090932.1	chr10	1587006939	1587006977	Amme_IGLJ_6.025|IGLJ_exon|F|FOR|	Amme_IGLJ_6.025	IGLJ_exon	F	FOR	NA	IGL	NA	E	E	E	E	E	E	NA	NA	NA	NA	GTGGATGTTCGGTGGAGGCACCCAGCTGAACGTCCTTT	0
NC_090932.1	chr10	1587008408	1587008446	Amme_IGLJ_6.024|IGLJ_exon|F|FOR|	Amme_IGLJ_6.024	IGLJ_exon	F	FOR	NA	IGL	NA	E	E	E	E	E	E	NA	NA	NA	NA	GTATGTCTTTGGTGGAGGAACCCAGCTGAGCGTCCTAT	0
NC_090932.1	chr10	1587012994	1587013670	Amme_IGLC_006|IGLC_exon|F|FOR|	Amme_IGLC_006	IGLC_exon	F	FOR	NA	IGL	NA	E	E	E	E	E	E	NA	AAK07180.1	98.11%	Ambystoma mexicanum	CCGGTGAGACCAAAAAACCTTCCATGAGCCTCTTCCCACCCTCTTCAGAGGCGGTCGATGCAAATAAGGGCACCCTGACATGTCTCCTGTCAGACTTTTATCCCGGATCTGTGACAGTGAGTTGGACGGTCGATGGGCAACCAATAAGCAGTGGAGTTGAGACAGCCAAAGCCACTAAACAGATTGAAAACAACCTATACATGACCAGCAGTTACCTGCCTGTAAACTCTTTAGACTGGAACTCAAATAAAGTTTACGCCTGTCAGGCCACGCATGAGAGGGAGACCATTAAAGCATCTGTGAGCCGATCTCAATGTGCTTAATCCTTCGTAAGCCAACTCTGGTCAGTGTCAAAGGGCTGTGCTTGAGTAGGCATCAACGCAGTAGGATTTAAATATG…
NC_090932.1	chr10	1587017150	1587017188	Amme_IGLJ_7.023|IGLJ_exon|F|FOR|	Amme_IGLJ_7.023	IGLJ_exon	F	FOR	NA	IGL	NA	E	E	E	E	E	E	NA	NA	NA	NA	GTTGATCATCGGTGGCGGCACCCAACTGAACGTCCTTT	0
NC_090932.1	chr10	1587025180	1587025218	Amme_IGLJ_7.022|IGLJ_exon|F|FOR|	Amme_IGLJ_7.022	IGLJ_exon	F	FOR	NA	IGL	NA	E	E	E	E	E	E	NA	NA	NA	NA	GTGGATGTTCGGTGGAGGAACCCAGCTGAACGTCCTTT	0
NC_090932.1	chr10	1587026286	1587026325	Amme_IGLJ_7.021|IGLJ_exon|F|FOR|	Amme_IGLJ_7.021	IGLJ_exon	F	FOR	NA	IGL	NA	E	E	E	E	E	E	NA	NA	NA	NA	GGTTTGTCTTTGGTGGAGGAACCCAGCTGAGCGTCCTAT	0
NC_090932.1	chr10	1587031247	1587031923	Amme_IGLC_007|IGLC_exon|F|FOR|	Amme_IGLC_007	IGLC_exon	F	FOR	NA	IGL	NA	E	E	E	E	E	E	NA	AAK07180.1	98.11%	Ambystoma mexicanum	CCGGTGAGACCAAAAAACCTTCCATGAGCCTCTTCCCACCCTCTTCAGAGGCGGTCGATGCAAATAAGGGCACCCTGACATGTCTCCTGTCAGACTTTTATCCCGGATCTGTGACAGTGAGTTGGACGGTCGATGGGCAACCAATAAGCAGTGGAGTTGAGACAGCCAAAGCCACTAAACAGATTGAAAACAACCTGTACATGACCAGCAGTTACCTGCCTGTGACCTCTTTAGACTGGAACTCAAATAAAGTGTACGCCTGTCAGGCCACGCATGAGAGGGAGACCATTACAGCATCTGTGAGCCGATCTCAATGTGCTTAACCCTTCGTAAGCCAACTCGGGTCAGTGTCAAAGGGCTGTGCTGGAGTAGGCATCAACGCAGTAGGATTTAAATATG…
NC_090932.1	chr10	1587035388	1587035426	Amme_IGLJ_8.020|IGLJ_exon|F|FOR|	Amme_IGLJ_8.020	IGLJ_exon	F	FOR	NA	IGL	NA	E	E	E	NE	E	NE	NA	NA	NA	NA	GTTAATCATCGGTGGCGGCACCCAGCTGAACGTCCTTT	0
NC_090932.1	chr10	1587043398	1587043436	Amme_IGLJ_8.019|IGLJ_exon|F|FOR|	Amme_IGLJ_8.019	IGLJ_exon	F	FOR	NA	IGL	NA	E	E	NE	NE	NE	E	NA	NA	NA	NA	GTGGATGTTCGGTGGAGGAACCCAGCTGAACGTCCTTT	0
NC_090932.1	chr10	1587044865	1587044904	Amme_IGLJ_8.018|IGLJ_exon|F|FOR|	Amme_IGLJ_8.018	IGLJ_exon	F	FOR	NA	IGL	NA	E	E	E	NE	E	E	NA	NA	NA	NA	GGTTTGTCTTTGGTGGAGGAACCCAACTGAGCGTCCTAT	0
NC_090932.1	chr10	1587049443	1587050120	Amme_IGLC_008|IGLC_exon|F|FOR|	Amme_IGLC_008	IGLC_exon	F	FOR	NA	IGL	NA	E	E	E	E	E	E	NA	AAK07180.1	97.17%	Ambystoma mexicanum	CCGGTGAGACCAAAAAACCTTCCATGAGCCTCTTCCCACCCTCTTCAGAGGCGGTCGATGCAAATAAGGGCACCCTGACATGTCTCCTGTCAGACTTTTATCCTGGATCTGTGACAGTGAGTTGGACGGTCGATGGGCAACCAATAAGCAGTGGAGTTGAGACAGCCAAAGCCACTAAACAGATTGAAAACAACCTATACATGACCAGCAGTTACCTGCCTGTAACCTCTTTAGACTGGAACTCAAATAAAGTTTACGCCTGTCAGGCCACGCATGAGAGGGAGACCATTAAAGCATCTGTGAGCCGATCTCAATGTGCTTAATCCTTCGTAAGCCAACTCTGGTCAGTGTCAAAGGGCTGTGCTTGAGTAGGCATCAACGCAGTAGGATTTAAATATG…
NC_090932.1	chr10	1587053599	1587053637	Amme_IGLJ_9.017|IGLJ_exon|F|FOR|	Amme_IGLJ_9.017	IGLJ_exon	F	FOR	NA	IGL	NA	E	E	E	NE	E	NE	NA	NA	NA	NA	GTTGATCATCGGTGGCGGCACCCAACTGAACGTCCTTT	0
NC_090932.1	chr10	1587061615	1587061653	Amme_IGLJ_9.016|IGLJ_exon|F|FOR|	Amme_IGLJ_9.016	IGLJ_exon	F	FOR	NA	IGL	NA	E	E	NE	E	NE	E	NA	NA	NA	NA	GTGGATGTTCGGTGGAGGAACCCAGCTGAACGTCCTTT	0
NC_090932.1	chr10	1587063083	1587063122	Amme_IGLJ_9.015|IGLJ_exon|F|FOR|	Amme_IGLJ_9.015	IGLJ_exon	F	FOR	NA	IGL	NA	E	E	NE	E	NE	E	NA	NA	NA	NA	GGTTTGTCTTTGGTGGAGGAACCCAGCTGAGCGTCCTAT	0
NC_090932.1	chr10	1587068021	1587068692	Amme_IGLC_009|IGLC_exon|F|FOR|	Amme_IGLC_009	IGLC_exon	F	FOR	NA	IGL	NA	E	E	E	E	E	E	NA	AAK07180.1	96.23%	Ambystoma mexicanum	CCGGTGAGACCAAAAAACCTTCCATGAGCCTCTTCCCACCCTCTTCAGAGGCGGTCAATGCAAATAAGGGCACCCTGACATGTCTCCTGTCAGACTTTTATCCCGGATCTGTGACAGTGAGTTGGACGGTCGATGGGCAACCAATAAGCAGTGGAGTTGAGACGGCCAAAGCCACTAAACAGATTGAAAACAACCTGTACATGACCAGCAGTTACCTGCCTGTGACCTCTTTAGACTGGAACTCAAATAAAGTGTACGCCTGTCAGGCCACGCATGAGCGGGAGACCATTACAGCATCTGTGAGCCGAGCTCAATGTGCTTAACCCTTCGTAAGCCAACTCTGGTCAGTGTCAAAGGGCTGTGCTGGAGTAGGCATCAACGCAGTAGGATTTAAATATG…
NC_090932.1	chr10	1587072177	1587072215	Amme_IGLJ_10.014|IGLJ_exon|F|FOR|	Amme_IGLJ_10.014	IGLJ_exon	F	FOR	NA	IGL	NA	E	E	NE	NE	NE	NE	NA	NA	NA	NA	GTTGATCATCGGTGGAGGCACCAAGCTGAACGTCCTTT	0
NC_090932.1	chr10	1587078687	1587078729	Amme_IGLJ_10.013|IGLJ_exon|F|FOR|	Amme_IGLJ_10.013	IGLJ_exon	F	FOR	NA	IGL	NA	E	E	NE	NE	NE	NE	NA	NA	NA	NA	AGTGGTGGATGTTCGGTGGAGGCACCCAGCTGAGCGTCCTTT	0
NC_090932.1	chr10	1587080321	1587080360	Amme_IGLJ_10.012|IGLJ_exon|F|FOR|	Amme_IGLJ_10.012	IGLJ_exon	F	FOR	NA	IGL	NA	E	NE	E	E	E	NE	NA	NA	NA	NA	GGTATGTCTTTGGTGGAGGAACCCAGCTGAGCATCCTAT	0
NC_090932.1	chr10	1587085093	1587085769	Amme_IGLC_010|IGLC_exon|F|FOR|	Amme_IGLC_010	IGLC_exon	F	FOR	NA	IGL	NA	E	E	E	E	E	NE	NA	AAK07180.1	96.23%	Ambystoma mexicanum	CCGGTGAGACCAAAAAACCTTCCATGAGCCTCTTCCCACCCTCTTCAGAGGCGGTCGATGCAAATATGGGCACCCTGACATGTCTCCTGTCAGACTTTTATCCCGGATCTGTGACAGTGAGTTGGACGGTCGATGGGCAACCAATAAGCAGTGGAGTTGAGACAGCCAAAGCCACTAAACAGATTGAAAACAACCTGTACATGACCAGCAGTTACCTGCCTGTGACCTCCTTAGACTGGAACTCAAATAAAGTGTACGCCTGTCAGGCCACACATGAGAAGGAGACCATTACAGCATCTGTGAGCCGATCTCAATGTGCTTAACCCTTCATAAGCCAACTCTGGTCAGTGTCAAAGGGCTCTGCTGGAGTAGGCATCAACGCAGTAGGATTTAAATATG…
NC_090932.1	chr10	1587089226	1587089264	Amme_IGLJ_11.011|IGLJ_exon|F|FOR|	Amme_IGLJ_11.011	IGLJ_exon	F	FOR	NA	IGL	NA	E	NE	E	NE	E	NE	NA	NA	NA	NA	ATGGATCATCGGTGGAGGCACCCAGCTGAACATCTTTT	0
NC_090932.1	chr10	1587097082	1587097120	Amme_IGLJ_11.010|IGLJ_exon|F|FOR|	Amme_IGLJ_11.010	IGLJ_exon	F	FOR	NA	IGL	NA	E	E	E	NE	E	NE	NA	NA	NA	NA	GTGGATGTTCGGTGGAGGCACCCAGCTGAGCGTCCTTT	0
NC_090932.1	chr10	1587098712	1587098751	Amme_IGLJ_11.009|IGLJ_exon|F|FOR|	Amme_IGLJ_11.009	IGLJ_exon	F	FOR	NA	IGL	NA	E	E	E	E	E	E	NA	NA	NA	NA	GGTATGTCTTTGGTGGAGGAACCCAGCTGAGCGTCCTAT	0
NC_090932.1	chr10	1587103486	1587104160	Amme_IGLC_011|IGLC_exon|F|FOR|	Amme_IGLC_011	IGLC_exon	F	FOR	NA	IGL	NA	E	E	E	E	E	E	NA	0.9906	99.06%	Ambystoma mexicanum	CCGGTGAGACCAAAAAACCTTCCATGAGCCTCTTCCCACCCTCTTCAGAGGCGGTCGATGCAAATAAGGGCACCCTGACATGTCTCCTGTCAGACTTTTATCCCGGATCTGTGACAGTGAGTTGGACGGCCGATGGGCAACCAATAAGCAGTGGAGTTGAGACAGCCAAAGCCACTAAACAGATTGAAAACAACCTATACATGACCAGTAGTTACCTGCCTGTAACCTCTTTAGACTGCAACTCAAATAAAGTGTACGCCTGTCAGGCCACGCATGAGAGGGAGACCATTACAGCATCTGTGAGCCGATCTCAATGTGCTTAATCCTTCGTAAACCAACTCTGGTCAGTGTCAAAGGGCTGTGCTGGAGTAGGCATCAACGCAGTAGGATTTAAATATG…
NC_090932.1	chr10	1587107623	1587107661	Amme_IGLJ_12.008|IGLJ_exon|F|FOR|	Amme_IGLJ_12.008	IGLJ_exon	F	FOR	NA	IGL	NA	E	E	E	NE	E	NE	NA	NA	NA	NA	GTGGATCATCGGTGGAGGCACCCAGCTGAACGTCTTTT	0
NC_090932.1	chr10	1587112675	1587112713	Amme_IGLJ_12.007|IGLJ_exon|F|FOR|	Amme_IGLJ_12.007	IGLJ_exon	F	FOR	NA	IGL	NA	E	E	NE	NE	NE	NE	NA	NA	NA	NA	GGTTCTCTTTGGTGGAGGAACCCAGCTGAACGTCCTAA	0
NC_090932.1	chr10	1587117853	1587117891	Amme_IGLJ_12.006|IGLJ_exon|F|FOR|	Amme_IGLJ_12.006	IGLJ_exon	F	FOR	NA	IGL	NA	E	E	E	NE	E	NE	NA	NA	NA	NA	GTGGATGTTCGGTGAAGGCACCCAGTTGAACGTCCTTT	0
NC_090932.1	chr10	1587119304	1587119343	Amme_IGLJ_12.005|IGLJ_exon|F|FOR|	Amme_IGLJ_12.005	IGLJ_exon	F	FOR	NA	IGL	NA	E	NE	E	NE	E	NE	NA	NA	NA	NA	GGTATGTCTTAGGAGGAGGAACACAGCTAAACGTCTATT	0
NC_090932.1	chr10	1587124378	1587125053	Amme_IGLC_012|IGLC_exon|F|FOR|	Amme_IGLC_012	IGLC_exon	F	FOR	NA	IGL	NA	E	E	E	E	E	E	NA	AAK07180.1	98.11%	Ambystoma mexicanum	CCGGTGAGACCAAAAAACCTTCCATGAGCCTCTTCCCACCCTCTTCAGAGGCGGTCGATGCAAATAAGGGCACCCTGACATGTCTCCTGTCAGACTTTTATCCCGGATCTGTGACAGTGAGTTGGACGGTCGATGGGCAACCAATAAGCAGTGGAGTTGAGACAGCCAAAGCCACTAAACAGATTGAAAACAACCTGTACATGACCAGCAGTTACCTGCCTGTGACCTCTTTAGACTGGAACTCAAATAAAGTGTACGCCTGTCAGGCCACGCATGAGAGGGAGACCATTACAGCATCTGTGAGCCGATCTCAATGTGCTTAATCCTTCATGAGCCAACTCTGGTCAGTGTCAAAGGGCTGTGCTGGAGTAGGCATCAACGCAGTAGGATTTAAATATG…
NC_090932.1	chr10	1587128296	1587128334	Amme_IGLJ_13.004|IGLJ_exon|P|FOR|Non-functional J-C cluster	Amme_IGLJ_13.004	IGLJ_exon	P	FOR	Non-functional J-C cluster	IGL	NA	NE	NE	NE	NE	NE	NE	NA	NA	NA	NA	GTTGATCATCGGTGGCGGCACCCAGCTGAACGTCCTTT	0
NC_090932.1	chr10	1587128584	1587128622	Amme_IGLJ_13.003|IGLJ_exon|P|FOR|Non-functional J-C cluster	Amme_IGLJ_13.003	IGLJ_exon	P	FOR	Non-functional J-C cluster	IGL	NA	NE	NE	NE	NE	NE	NE	NA	NA	NA	NA	GTGGATCTTCAGTGGAGGCACCCAGCTGAATGTCCTTT	0
NC_090932.1	chr10	1587150461	1587150499	Amme_IGLJ_13.002|IGLJ_exon|P|FOR|Non-functional J-C cluster	Amme_IGLJ_13.002	IGLJ_exon	P	FOR	Non-functional J-C cluster	IGL	NA	NE	NE	NE	NE	NE	NE	NA	NA	NA	NA	GTGGATGTTCGGTGGAGGCACCCAGCTGAAAGTCCTT	0
NC_090932.1	chr10	1587151599	1587151637	Amme_IGLJ_13.001|IGLJ_exon|P|FOR|Non-functional J-C cluster	Amme_IGLJ_13.001	IGLJ_exon	P	FOR	Non-functional J-C cluster	IGL	NA	NE	NE	NE	NE	NE	NE	NA	NA	NA	NA	GGTATATCATTGGCGGAGGAACCCAGCTGAACGTCCT	0
NC_090932.1	chr10	1587173050	1587173729	Amme_IGLC_013|IGLC_exon|P|FOR|FS_C	Amme_IGLC_013	IGLC_exon	P	FOR	NE_C	IGL	NA	NE	NE	NE	NE	NE	NE	NA	AAK07180.1	89.62%	Ambystoma mexicanum	CCGGTGATACCAATAAACCTTCCATGAGCCTCTTCCCACCCTCTTCAGAGGCGGTCGATGCAAATAAGGCCACCCTGACATGTCTACTGTCAGAATTTTACCCCGGATCTGTGACAGTGAGTTGGACGGCCGATGGGCAACCAATAAGCAGTGGAGTGGAGACAGCCAAAGCCACTAAACAAATTGAAAACAATCTGTACATGGCCAGCAGTTACCTGCATGTGCCCTCTTCAGACTGGGACTCAAATAAAGTGTACGCCTGTCAGGCCACGCATGAGCGGGAGATCATTACAGCATCTGTGAGCCGATCACAATGTGCTTAATGTTTCATGAGCCAGCTATGTCCAGTATCAAAGGTCAGCTCTGCTGGAGTGTCATCAACGCAGTAGGATTTAAATA…
NC_090921.1	chr1p	654317274	654318221	Amme_IGSC_001|IGSC_CH1|F|REV|	Amme_IGSC_001	IGSC_CH1	F	REV	NA	IGS	NA	E	E	E	E	E	E	NA	XP_069505816.1	100.00%	Ambystoma mexicanum	CAGGTGCAAACTATCCAGAGCCTGAAATAGTGCTTTTCTCACCACAACCAGAGGTGGCCAGTGGAAGCATCCAGCCCACTCTGACCTGCCACATCAGCAATCTCTCAGTTCCTTTCGGCACAGTAAACTGGCTGGTGGATAGAAAGATGGTCCAGGGTGCAGTGACCGGAGAACCAGCCCGGGATCTCGGAAGCAACACCTTCAGCATGAGCAGCTACCTTACCATGGCGGACATTAAGCGGGACTCGCAGGTTACCTGCCAGATTCAGCAGGATGGTTCGACCTCAATCACCGCCCGAAGTATAAAGCTGTCTGAATGCTCTTAGCAGAACCATACCTAGATACTGGGCATGGCCATCAGTAAACATCTCTACTTCCCTATTGGCCAGCCGGTACTGC…
NC_090921.1	chr1p	654324699	654324738	Amme_IGSJ_002|IGSJ_exon|F|REV|	Amme_IGSJ_002	IGSJ_exon	F	REV	NA	IGS	NA	E	E	E	NE	E	E	NA	NA	NA	NA	TGGGTCTTCAGTGAAAGAAGCAAATTGACTGTTACAGGT
NC_090921.1	chr1p	654323748	654323784	Amme_IGSJ_001|IGSJ_exon|F|REV|	Amme_IGSJ_001	IGSJ_exon	P	REV	NE	IGS	NA	NE	NE	NE	NE	NE	NE	NA	NA	NA	NA	TGGGTCTTCGGTGAAAGAAGCAAATTGACTGTTACA
NC_090921.1	chr1p	654326143	654326179	Amme_IGSJ_003|IGSJ_exon|F|REV|	Amme_IGSJ_003	IGSJ_exon	F	REV	NA	IGS	NA	E	E	E	NE	E	NE	NA	NA	NA	NA	TGGCCTTCAGTCAAAGAAGCAAATTGACTGTTAGCA
NC_090921.1	chr1p	654328687	654328729	Amme_IGSJ_004|IGSJ_exon|F|REV|	Amme_IGSJ_004	IGSJ_exon	F	REV	NA	IGS	NA	E	E	E	E	E	E	NA	NA	NA	NA	TTCGTGTTCAGCCAACCCAGCAAGCTGACTGTCACAGGTACA
NC_090921.1	chr1p	654509300	654509349	Amme_IGSV_001|SP_exon|F|REV|	Amme_IGSV_001	SP_exon	F	REV	NA	IGS	NA	E	E	E	E	E	E	NA	NA	NA	NA	ATGCGGCTGCTGCAGACCCCGGTCTCATGTGTCCTGTTGTGGATTTCGT
NC_090921.1	chr1p	654508891	654509214	Amme_IGSV_001|IGSV_exon|F|REV|	Amme_IGSV_001	IGSV_exon	F	REV	NA	IGS	NA	E	E	E	E	E	E	86	XP_069505817.1	99.07%	Ambystoma mexicanum	TTGTTCGTGCTCAGTCGCCTGTGATAACACCTGCTGTCCAGGTTAGTTTTGGGGAACGGGCAACTTTTGACTGCGAAACAGGAATCAAAGACGGCAATGCTCTAAGATTTTACAAGCAGATCCCAGGAGAAGTCCCAAAGCTCATCCTGTACCACCATCACTCCTACACTGACCCCAAGTATGGGCCTGGAATGTCATCGGCCCATTTCACCGCCTCCGTGGACAGCGCCGGGACCAAGTATCAGCTCATTATCAAAGATGCAGAGATTGCGGACACGGCGCATTATTACTGTGAAAGATGGCATTCAGGCATCAATGGCCAC	0
NC_090921.1	chr1p	654508863	654508891	Amme_IGSV_001|IGSV_RSS|F|REV|	Amme_IGSV_001	IGSV_RSS	F	REV	NA	IGS	NA	NA	NA	NA	NA	NA	NA	NA	NA	NA	NA	CACTATGATGGAGAGACTGTCAAATACC
NC_090921.1	chr1p	654569524	654569573	Amme_IGSV_002|SP_exon|F|REV|	Amme_IGSV_002	SP_exon	F	REV	NA	IGS	NA	E	E	E	E	E	E	NA	NA	NA	NA	ATGACGTTAGTCCAGTCCCTGGTATCCTGTGCCCTGCTCTGCATTTCAC
NC_090921.1	chr1p	654569104	654569430	Amme_IGSV_002|IGSV_exon|F|REV|	Amme_IGSV_002	IGSV_exon	F	REV	NA	IGS	NA	E	E	E	E	E	E	94	XP_069505815.1	100%	Ambystoma mexicanum	TTGCTCAGGCTCAGACCCCTGTGATGTCCCCAGCGGCTGCGCAGGTCACTCTTGGGCAAAGGGCCACTTTCAGCTGTAACATTGGCGTCAAAGATGGGGGTGCTGTTTGGTGGTACAGCCAGATACCAGGAGAGGGCGCGAAGGTCATCCTGTATCATCACCATTCCTACACCGACCCTAAGTATGGATCCGGGGTGTCATCGGACCATTTCACTGCCACAGTAGACAGCGCCGGGACCGGATATCAGTTCATCATCAAGAAAGCTGAAATCGACGACTCTGTCCATCATTACTGTGTCAAATGGTACACAAGTATCAACGCATAC	0
NC_090921.1	chr1p	654569076	654569104	Amme_IGSV_002|IGSV_RSS|F|REV|	Amme_IGSV_002	IGSV_RSS	F	REV	NA	IGS	NA	NA	NA	NA	NA	NA	NA	NA	NA	NA	NA	CACTGTGCGCGAGACCATGACAAAAACC
NC_090921.1	chr1p	654671857	654671906	Amme_IGSV_003|SP_exon|F|REV|	Amme_IGSV_003	SP_exon	F	REV	NA	IGS	NA	E	E	E	E	E	E	NA	NA	NA	NA	ATGACGTTAGTCCAGTCCCTGGTATCCTGTGCCCTGCTCTGCATTTCAC
NC_090921.1	chr1p	654671437	654671763	Amme_IGSV_003|IGSV_exon|F|REV|	Amme_IGSV_003	IGSV_exon	F	REV	NA	IGS	NA	E	E	E	E	E	E	94	XP_069505816.1	96.3%	Ambystoma mexicanum	TTGCTCAGGCTCAGACCCCTGTGATGTCCCCAGCGGCTGCGCAGGTCACTCTTGGGCAAAGGGCCACTTTCAGCTGTAACATTGGCGTCACAGATGGCTATGCTGTATGGTGGTACAGCCAGATACCAGGAGAGGGCGCAAAGGTCATCCTGTATCATCACCATTCCTACACCGACCCTATGTATGGATCCGGGGTGTCATCGGACCATTTCACTGCCACTGTAGACAGCGCCGGGACCGGATATCAGTTCATCATCAAGAAAGCTGAAATCGACGACTCTGTCCATCATTACTGTGTCAAATGGTACACAGGTATCAACGCATAC	0
NC_090921.1	chr1p	654671409	654671437	Amme_IGSV_003|IGSV_RSS|F|REV|	Amme_IGSV_003	IGSV_RSS	F	REV	NA	IGS	NA	NA	NA	NA	NA	NA	NA	NA	NA	NA	NA	CACTGTGCGCGAGACCATGACAAAAACC
NC_090921.1	chr1p	654808753	654808802	Amme_IGSV_004|SP_exon|F|REV|	Amme_IGSV_004	SP_exon	F	REV	NA	IGS	NA	E	E	E	E	E	E	NA	NA	NA	NA	ATGAGTCTGCTGGCGACATGGCTACTGTGCGCCCTGTTGTGTGTTTCAT
NC_090921.1	chr1p	654808309	654808632	Amme_IGSV_004|IGSV_exon|F|REV|	Amme_IGSV_004	IGSV_exon	F	REV	NA	IGS	NA	E	E	E	E	E	E	121	XP_069505816.1	100%	Ambystoma mexicanum	ATGCTCGGGCTCAGGCGCCTGTGATGCCCCCTTCTGCCCAGGTCAATCTTGGGCAACGTGTCAGCCTTAGCTGTGATGTGGGGGTGAAGGAGCAGCACGTTGTAAGTTTCCACAGACAGATCCCCGGGGAAGCCCCAAAGCTCATCCTGTCCCACCATCACTCCTACTCTTCCCCCACATATGGTCCTGGAATGTCATCACCCCATTTCACTGCCTCCGTGGACAGCGCCGGGACCAAGTATCAGCTCATTATCCAAGATGCAGAGATCGCGGACACGGCGCATTATCAATGTGCAAAATGGTTTAACAGTGTCAACGGATAC	0
NC_090921.1	chr1p	654808279	654808309	Amme_IGSV_004|IGSV_RSS|F|REV|	Amme_IGSV_004	IGSV_RSS	F	REV	NA	IGS	NA	NA	NA	NA	NA	NA	NA	NA	NA	NA	NA	CACTGTGATAAAGAGCCCGACAAAAACACC
NC_090921.1	chr1p	654970152	654970189	Amme_IGSV_005|SP_exon|F|REV|	Amme_IGSV_005	SP_exon	F	REV	NA	IGS	NA	E	E	E	NE	E	NE	NA	NA	NA	NA	ATGCCTGTGTTGCACTGTGTTTCACTGCTGATTTCAT
NC_090921.1	chr1p	654969736	654970062	Amme_IGSV_005|IGSV_exon|F|REV|	Amme_IGSV_005	IGSV_exon	F	REV	NA	IGS	NA	E	E	E	NE	E	NE	90	XP_069505818.1	100%	Ambystoma mexicanum	ATGCCATGTCTCAGTCCCCCACGTTGACTCTCTTGAGTCCGTCTGTGAGCCTGGGACAGAGCGCCACGTTGAATTGTGATGTTGGAGTTAAAGATGGAGGGGGGATAGCTTTCATCAAGCAGACACCAGGAGATGCCCCTATGCTCATAATGTTTCATCATCATTCTTATTCATCTCCTAAATACGGACCTGGACTGTCCTCTGCCCATTATGGTGCCACCATCAACAGCGCCGGCACGCTGTACCAGTGCATCATACGAGACACAGTGCTCCCCGACGCGGCCCATTACTACTGTGCAAAATGGTATGTGAGTCTGAGCGGATAC	0
NC_090921.1	chr1p	654969709	654969736	Amme_IGSV_005|IGSV_RSS|F|REV|	Amme_IGSV_005	IGSV_RSS	F	REV	NA	IGS	NA	NA	NA	NA	NA	NA	NA	NA	NA	NA	NA	CACCGTGATACGGGCCTGACAAAAAAC
NC_090921.1	chr1p	655044005	655044043	Amme_IGSV_006|SP_exon|F|REV|	Amme_IGSV_006	SP_exon	F	REV	NA	IGS	NA	E	E	E	E	E	NE	NA	NA	NA	NA	ATGATATCGATACAGATTTCTCCATTCTGGGTCTTGCT
NC_090921.1	chr1p	655043607	655043911	Amme_IGSV_006|IGSV_exon|F|REV|	Amme_IGSV_006	IGSV_exon	F	REV	NA	IGS	NA	E	E	E	E	E	NE	94	XP_069505814.1	43.33%	Ambystoma mexicanum	GGGCGCAGTCTCAGACGCCCGTGATTTCTCCCTGAGTCTGGGAGACATAAGCTGCAACGTGGGGGTGAAGGAGCAGCACCCTGTGTGGCTCAACACGCAGATCCCTGGAGGGAAAACCGAAGCGCATCCTGTCCCAGCACCACTCCTCCACCGACCCTATGGGCCCCGAATGTCCAGGGCCCATTTCACTGCCATTTTGAGCAGCGCTGGGACTGAGCATCAGCTGGCCCTGAAAGATGCGGGCCCGGTGAATGCAGCCTCGTGCTGCTGGGTGAAGCCATGGCGCGACAGCGTGAAAGGATGC	0
NC_090921.1	chr1p	655043579	655043607	Amme_IGSV_006|IGSV_RSS|F|REV|	Amme_IGSV_006	IGSV_RSS	F	REV	NA	IGS	NA	NA	NA	NA	NA	NA	NA	NA	NA	NA	NA	CACTGTGGTGAAGCGCCTGACAAAAACC

## Sheet: Supplementary_material_TableS3
Orthologous genes	Name	NCBI_ID (UKY_F1_1)	Species	Chr	Amex_V6	Notes
OXAL1	Oxidase, Cytochrome C, Assembly 1-Like	Gene ID: 138521209	A. mexicanum	chr13q:35967187-36257832	AMEX60DD201009341.1
ABHD4	Abhydrolase Domain Containing 4, N-acyl phospholipase B	Gene ID: 138521216	A. mexicanum	chr13q:48591738-48909976	AMEX60DD301009439.1
SLC7A7	Solute Carrier Family 7 Member 7	Gene ID: 138521208	A. mexicanum	chr13q:35564498-35769507	AMEX60DD301009339.10
DAD1	Defender Against Cell Death 1	Gene ID: 138521217	A. mexicanum	chr13q:49132634-49185634	AMEX60DD103009440.1
CABIN1	Calcineurin Binding Protein 1	Gene ID: 138492602	A. mexicanum	chr10p:129811549-130595482	AMEX60DD301000404.7
SLC2A11	Solute Carrier Family 2 Member 11	Gene ID: 138492620	A. mexicanum	chr10p:124892102-125142197	AMEX60DD201000373.1
SMARCB1	SWI/SNF related BAF chromatin remodeling complex subunit B1	Gene ID: 138492622	A. mexicanum	chr10p:121061398-121340602	AMEX60DD103000337.2
MMP11	Matrix Metallopeptidase 11	Gene ID: 138492624	A. mexicanum	chr10p:120710748-120889660	AMEX60DD201000336.1
DGCR2	DiGeorge syndrome critical region gene 2	Gene ID: 138492639	A. mexicanum	chr10p:114219819-114730312	AMEX60DD201000267.10
CD320	CD320 molecule	Gene ID: 138578470	A. mexicanum		-	It is not annottated in V6
NDUFA7	NADH:ubiquinone oxidoreductase subunit A7	Gene ID: 138578454	A. mexicanum	chr1p:608113022-608225666	AMEX60DD301014696.4
CCL25	C-C motif chemokine ligand 25	Gene ID: 138578611	A. mexicanum	chr1p:610747139-610795984	AMEX60DD301014707.1	Annoted as LOC115096367 in AmbMex60DD
LPL	Lipoprotein Lipase	Gene ID: 138578668	A. mexicanum	chr1p:611807758-611867108	AMEX60DD301014711.6
RAB11B	Member RAS Oncogene Family	Gene ID: 138578265	A. mexicanum	chr1p:602216533-602455371	AMEX60DD103014682.3
ANGPTL4	Angiopoietin like 4	Gene ID: 138578323	A. mexicanum	chr1p:603308540-603337754	AMEX60DD201014684.1
KANK3	KN motif and ankyrin repeat domains 3	Gene ID: 138578339	A. mexicanum		-	It is not annottated in V6
RPS28	Ribosomal protein S28	Gene ID: 138578411	A. mexicanum	chr1p:607954957-607972720	AMEX60DD201014694.1	annoted as Phypo_g00119530 in V6
PRPF3	Pre-mRNA processing factor 3	Gene ID: 138578711	A. mexicanum	chr1p:512433269-512433577	AMEX60DD201014408.1	annoted as Prpf3 in V6
RPRD2	Regulation of nuclear pre-mRNA domain containing 2	Gene ID: 138578747	A. mexicanum	chr1p:615560681-616698096	AMEX60DD201014719.2
TARS2	Threonyl-tRNA synthetase 2, mitochondrial	Gene ID:138578763	A. mexicanum	chr1p:617246413-617471582	AMEX60DD201014720.3

## Sheet: Glossary
	DESCRIPTION
Chr	Chromosome
REV	Reverse
FOR	Forward
F	Functional
P	Pseudogene
NE	No Expression
No_SP	No Signal Peptide
SP	Signal Peptide
STOP_V	Stop codon in variable exon
FS_V	FrameShift in V exon
FS_E-E	FrameShift in Signal Peptide exon- Variable exon junction
IC	Intra cellular
LI	Long Intron
