# Supplementary material for: An update on the characterization of immunoglobulin loci in Ambystoma mexicanum
Source: Front Immunol. 2026 Feb 23;17:1736245. doi: 10.3389/fimmu.2026.1736245 (PMC12967993; doi:10.3389/fimmu.2026.1736245)
Supplement: Supplementary file 3 [file DataSheet3.xlsx]

## Sheet: Supplementary_material_Table S4
Table S4.- IGHV best reciprocal hit
IGHV_UKY_AmexF1_1						IGHV_AmbMex60DD
V gene	Functionality	Direction	Cause	Expression /No Expression	Descriptive name	V gene	Functionality	Direction	Cause	Expression /No Expression	Descriptive name
IGHV_023	F	REV	NA	E	UKY_AmexF1_1|IGHV_23|F|REV||E	IGHV_089	F	FOR	NA	E	AmbMex60DD |IGHV_089|F|FOR||E
IGHV_014	F	REV	NA	E	UKY_AmexF1_1|IGHV_14|F|REV||E	IGHV_024	F	FOR	NA	E	AmbMex60DD |IGHV_024|F|FOR||E
IGHV_017	F	REV	NA	E	UKY_AmexF1_1|IGHV_17|F|REV||E	IGHV_026	F	FOR	NA	E	AmbMex60DD |IGHV_026|F|FOR||E
IGHV_032	F	REV	NA	E	UKY_AmexF1_1|IGHV_32|F|REV||E	IGHV_046	F	FOR	NA	E	AmbMex60DD |IGHV_046|F|FOR||E
IGHV_051	F	REV	NA	E	UKY_AmexF1_1|IGHV_51|F|REV||E	IGHV_061	F	FOR	NA	E	AmbMex60DD |IGHV_061|F|FOR||E
IGHV_065	F	REV	NA	E	UKY_AmexF1_1|IGHV_65|F|REV||E	IGHV_066	F	FOR	NA	E	AmbMex60DD |IGHV_066|F|FOR||E
IGHV_058	F	REV	NA	E	UKY_AmexF1_1|IGHV_58|F|REV||E	IGHV_066	F	FOR	NA	E	AmbMex60DD |IGHV_066|F|FOR||E
IGHV_078	F	REV	NA	E	UKY_AmexF1_1|IGHV_78|F|REV||E	IGHV_070	F	FOR	NA	E	AmbMex60DD |IGHV_070|F|FOR||E
IGHV_077	F	REV	NA	E	UKY_AmexF1_1|IGHV_77|F|REV||E	IGHV_071	F	FOR	NA	E	AmbMex60DD |IGHV_071|F|FOR||E
IGHV_074	F	REV	NA	E	UKY_AmexF1_1|IGHV_74|F|REV||E	IGHV_073	F	FOR	NA	E	AmbMex60DD |IGHV_073|F|FOR||E
IGHV_073	F	REV	NA	E	UKY_AmexF1_1|IGHV_73|F|REV||E	IGHV_074	F	FOR	NA	E	AmbMex60DD |IGHV_074|F|FOR||E
IGHV_072	F	REV	NA	E	UKY_AmexF1_1|IGHV_72|F|REV||E	IGHV_075	F	FOR	NA	E	AmbMex60DD |IGHV_075|F|FOR||E
IGHV_079	F	REV	NA	E	UKY_AmexF1_1|IGHV_79|F|REV||E	IGHV_077	F	FOR	NA	E	AmbMex60DD |IGHV_077|F|FOR||E
IGHV_018	F	REV	NA	E	UKY_AmexF1_1|IGHV_18|F|REV||E	IGHV_091	F	REV	NA	E	AmbMex60DD |IGHV_091|F|REV||E
IGHV_002	F	REV	NA	E	UKY_AmexF1_1|IGHV_2|F|REV||E	IGHV_005	F	REV	NA	E	AmbMex60DD |IGHV_005|F|REV||E
IGHV_004	F	REV	NA	E	UKY_AmexF1_1|IGHV_4|F|REV||E	IGHV_007	F	REV	NA	E	AmbMex60DD |IGHV_007|F|REV||E
IGHV_005	F	REV	NA	E	UKY_AmexF1_1|IGHV_5|F|REV||E	IGHV_008	F	REV	NA	E	AmbMex60DD |IGHV_008|F|REV||E
IGHV_006	F	REV	NA	E	UKY_AmexF1_1|IGHV_6|F|REV||E	IGHV_009	F	REV	NA	E	AmbMex60DD |IGHV_009|F|REV||E
IGHV_008	F	REV	NA	E	UKY_AmexF1_1|IGHV_8|F|REV||E	IGHV_011	F	REV	NA	E	AmbMex60DD |IGHV_011|F|REV||E
IGHV_001	F	REV	NA	E	UKY_AmexF1_1|IGHV_1|F|REV||E	IGHV_018	F	REV	NA	E	AmbMex60DD |IGHV_018|F|REV||E
IGHV_011	F	REV	NA	E	UKY_AmexF1_1|IGHV_11|F|REV||E	IGHV_019	F	REV	NA	E	AmbMex60DD |IGHV_019|F|REV||E
IGHV_025	F	REV	NA	E	UKY_AmexF1_1|IGHV_25|F|REV||E	IGHV_039	F	REV	NA	E	AmbMex60DD |IGHV_039|F|REV||E
IGHV_035	F	REV	NA	E	UKY_AmexF1_1|IGHV_35|F|REV||E	IGHV_041	F	REV	NA	E	AmbMex60DD |IGHV_041|F|REV||E
IGHV_038	F	REV	NA	E	UKY_AmexF1_1|IGHV_38|F|REV||E	IGHV_042	F	REV	NA	E	AmbMex60DD |IGHV_042|F|REV||E
IGHV_041	F	REV	NA	E	UKY_AmexF1_1|IGHV_41|F|REV||E	IGHV_051	F	REV	NA	E	AmbMex60DD |IGHV_051|F|REV||E
IGHV_046	F	REV	NA	E	UKY_AmexF1_1|IGHV_46|F|REV||E	IGHV_056	F	REV	NA	E	AmbMex60DD |IGHV_056|F|REV||E
IGHV_047	F	REV	NA	E	UKY_AmexF1_1|IGHV_47|F|REV||E	IGHV_057	F	REV	NA	E	AmbMex60DD |IGHV_057|F|REV||E
IGHV_048	F	REV	NA	E	UKY_AmexF1_1|IGHV_48|F|REV||E	IGHV_058	F	REV	NA	E	AmbMex60DD |IGHV_058|F|REV||E
IGHV_050	F	REV	NA	E	UKY_AmexF1_1|IGHV_50|F|REV||E	IGHV_062	F	REV	NA	E	AmbMex60DD |IGHV_062|F|REV||E
IGHV_054	F	REV	NA	E	UKY_AmexF1_1|IGHV_54|F|REV||E	IGHV_063	F	REV	NA	E	AmbMex60DD |IGHV_063|F|REV||E
IGHV_056	F	REV	NA	E	UKY_AmexF1_1|IGHV_56|F|REV||E	IGHV_065	F	REV	NA	E	AmbMex60DD |IGHV_065|F|REV||E
IGHV_036	F	REV	NA	E	UKY_AmexF1_1|IGHV_36|F|REV||E	IGHV_067	F	REV	NA	E	AmbMex60DD |IGHV_067|F|REV||E
IGHV_080	F	REV	NA	E	UKY_AmexF1_1|IGHV_80|F|REV||E	IGHV_082	F	REV	NA	E	AmbMex60DD |IGHV_082|F|REV||E
IGHV_057	F	REV	NA	E	UKY_AmexF1_1|IGHV_57|F|REV||E	IGHV_098	F	REV	NA	E	AmbMex60DD |IGHV_098|F|REV||E
IGHV_083	P	FOR	STOP_V	NE_SP;NE_V	UKY_AmexF1_1|IGHV_83|P|FOR|STOP_V|NE_SP;NE_V	IGHV_096	P	FOR	STOP_V	NE	AmbMex60DD |IGHV_096|P|FOR|STOP_V|NE
IGHV_010	P	REV	STOP_V	E	UKY_AmexF1_1|IGHV_10|P|REV|STOP_V|	IGHV_001	P	FOR	STOP_V	NE	AmbMex60DD |IGHV_001|P|FOR|STOP_V|NE
IGHV_013	P	REV	STOP_V;FS_V	E	UKY_AmexF1_1|IGHV_13|P|REV|STOP_V;FS_V|	IGHV_025	P	FOR	STOP_V; 8 bp Insertion	E	AmbMex60DD |IGHV_025|P|FOR|STOP_V; 8 bp Insertion|E
IGHV_033	P	REV	NE_SP;NE_V	NE	UKY_AmexF1_1|IGHV_33|P|REV||NE_SP;NE_V	IGHV_045	P	FOR	NON-FUNCTIONAL_SP;FS_E-E_junction	NE	AmbMex60DD |IGHV_045|P|FOR|NON-FUNCTIONAL_SP;FS_E-E_junction|NE
IGHV_052	P	REV	NO_RSS	E	UKY_AmexF1_1|IGHV_52|P|REV|NO_RSS|	IGHV_059	P	FOR	FS_V	E	AmbMex60DD |IGHV_059|P|FOR|FS_V|E
IGHV_081	P	FOR	STOP_V;NO_CYS104	NE	UKY_AmexF1_1|IGHV_81|P|FOR|STOP_V;NO_CYS104|	IGHV_083	P	FOR	No_CYS104; RSS: 0-23-0	NE	AmbMex60DD |IGHV_083|P|FOR|No_CYS104; RSS: 0-23-0|NE
IGHV_003	F	REV	NA	E	UKY_AmexF1_1|IGHV_3|F|REV||E|	IGHV_006	P	REV	FS_V	E	AmbMex60DD |IGHV_006|P|REV|FS_V|E
IGHV_007	F	REV	NA	E	UKY_AmexF1_1|IGHV_7|F|REV||E|	IGHV_010	P	REV	FS_V	NE	AmbMex60DD |IGHV_010|P|REV|FS_V|NE
IGHV_084	P	REV	NO_SP;STOP_V	NE	UKY_AmexF1_1|IGHV_84|P|REV|NO_SP;STOP_V|NE_V	IGHV_015	P	REV	FS_V; No_SP	NE	AmbMex60DD |IGHV_015|P|REV|FS_V; No_SP|NE
IGHV_015	F	REV	NA	E	UKY_AmexF1_1|IGHV_15|F|REV||E|	IGHV_017	P	REV	FS_V	NE	AmbMex60DD |IGHV_017|P|REV|FS_V|NE
IGHV_086	P	REV	FS_V;STOP_V;NO_SP;NO_RSS	NE	UKY_AmexF1_1|IGHV_86|P|REV|FS_V;STOP_V;NO_SP;NO_RSS|	IGHV_036	P	REV	FS_V	NE	AmbMex60DD |IGHV_036|P|REV|FS_V|NE
IGHV_024	P	REV	FS_V;NO_RSS;NO_CYS104	NE	UKY_AmexF1_1|IGHV_24|P|REV|FS_V;NO_RSS;NO_CYS104|NE_V	IGHV_038	P	REV	No_Cys_104; RSS: 0-23-0	NE	AmbMex60DD |IGHV_038|P|REV|No_Cys_104; RSS: 0-23-0|NE
IGHV_042	P	REV	STOP_V;NE_SP;NE_V	NE	UKY_AmexF1_1|IGHV_42|P|REV|STOP_V|NE_SP;NE_V	IGHV_052	P	REV	FS_V	NE	AmbMex60DD |IGHV_052|P|REV|FS_V|NE
IGHV_037	F	REV	NA	E	UKY_AmexF1_1|IGHV_37|F|REV||E|	IGHV_068	P	REV	FS_E-E	NE	AmbMex60DD |IGHV_068|P|REV|FS_E-E|NE
IGHV_035	F	REV	NA	E	UKY_AmexF1_1|IGHV_35|F|REV||E|	IGHV_068	P	REV	FS_E-E	NE	AmbMex60DD |IGHV_068|P|REV|FS_E-E|NE
IGHV_076	F	REV	NA	E	UKY_AmexF1_1|IGHV_76|F|REV||E|	IGHV_076	P	REV	FS_V	NE	AmbMex60DD |IGHV_076|P|REV|FS_V|NE
IGHV_088	P	REV	NO_SP;STOP_V;FS_V;NO_RSS	E	UKY_AmexF1_1|IGHV_88|P|REV|NO_SP;STOP_V;FS_V;NO_RSS|	IGHV_079	P	REV	No_SP	NE	AmbMex60DD |IGHV_079|P|REV|No_SP|NE
IGHV_091	P	FOR	NO_SP;NO_RSS	NE	UKY_AmexF1_1|IGHV_91|P|FOR|NO_SP;NO_RSS|	IGHV_085	P	REV	FS_V	NE	AmbMex60DD |IGHV_085|P|REV|FS_V|NE
IGHV_034	F	REV	NA	E	UKY_AmexF1_1|IGHV_34|F|REV||E|	IGHV_044	O	FOR	RSS: 7-0-9	E	AmbMex60DD |IGHV_044|O|FOR|RSS: 7-0-9|E
IGHV_082	P	FOR	NE_SP;NE_V	NE	UKY_AmexF1_1|IGHV_82|P|FOR||NE_SP;NE_V	IGHV_084	O	FOR	No_transcription_V	NE	AmbMex60DD |IGHV_084|O|FOR|No_transcription_V|NE
IGHV_085	F	REV	NA	E	UKY_AmexF1_1|IGHV_85|F|REV||E|	IGHV_016	O	REV	SP NOT EXPRESSED	NE	AmbMex60DD |IGHV_016|O|REV|SP NOT EXPRESSED|NE
IGHV_022	P	REV	NO_CYS23	E	UKY_AmexF1_1|IGHV_22|P|REV|NO_CYS23|	IGHV_034	O	REV	RSS 7-12-9; No_C23	NE	AmbMex60DD |IGHV_034|O|REV|RSS 7-12-9; No_C23|NE
IGHV_026	P	REV	NO_9MER	E	UKY_AmexF1_1|IGHV_26|P|REV|NO_9MER|	IGHV_040	O	REV	RSS: 7-23-0	E	AmbMex60DD |IGHV_040|O|REV|RSS: 7-23-0|E
IGHV_036	F	REV	NA	E	UKY_AmexF1_1|IGHV_36|F|REV||E|	IGHV_097	O	REV	NC_Splicing donor in SP; No SP expression	E	AmbMex60DD |IGHV_097|O|REV|NC_Splicing donor in SP; No SP expression|E
IGHV_039	F	REV	NA	E	UKY_AmexF1_1|IGHV_39|F|REV||E|	IGHV_049	O	REV	RSS: 7-0-9	E	AmbMex60DD |IGHV_049|O|REV|RSS: 7-0-9|E
IGHV_040	P	REV	NO_9MER	E	UKY_AmexF1_1|IGHV_40|P|REV|NO_9MER|	IGHV_050	O	REV	RSS: 7-0-0	E	AmbMex60DD |IGHV_050|O|REV|RSS: 7-0-0|E
IGHV_043	P	REV	NO_CYS104	E	UKY_AmexF1_1|IGHV_43|P|REV|NO_CYS104|	IGHV_053	O	REV	RSS: 0-23-0; No_C104	NE	AmbMex60DD |IGHV_053|O|REV|RSS: 0-23-0; No_C104|NE
IGHV_044	P	REV	NO_CYS23;NO_CYS104	E	UKY_AmexF1_1|IGHV_44|P|REV|NO_CYS23;NO_CYS104|	IGHV_054	O	REV	No_C23 ; No_C104	E	AmbMex60DD |IGHV_054|O|REV|No_C23 ; No_C104|E
IGHV_045	P	REV	NO_9MER	E	UKY_AmexF1_1|IGHV_45|P|REV|NO_9MER|	IGHV_055	O	REV	RSS: 7-12-9	NE	AmbMex60DD |IGHV_055|O|REV|RSS: 7-12-9|NE
IGHV_055	P	REV	STOP_V	E	UKY_AmexF1_1|IGHV_55|P|REV|STOP_V|	IGHV_064	O	REV	No_transcription_V; No_C23	NE	AmbMex60DD |IGHV_064|O|REV|No_transcription_V; No_C23|NE
IGHV_087	P	FOR	NO_9MER	E	UKY_AmexF1_1|IGHV_87|P|FOR|NO_9MER|	IGHV_099	O	REV	RSS: 7-23-0	E	AmbMex60DD |IGHV_099|O|REV|RSS: 7-23-0|E
IGHV_089	P	REV	NO_9MER	E	UKY_AmexF1_1|IGHV_89|P|REV|NO_9MER|	IGHV_080	O	REV	STOP_V; INSERTION 47,953,065; RSS: 7-23-0; No_W41; No_W52	E	AmbMex60DD |IGHV_080|O|REV|STOP_V; INSERTION 47,953,065; RSS: 7-23-0; No_W41; No_W52|E
IGHV_090	F	REV	NA	E	UKY_AmexF1_1|IGHV_90|F|REV||E|	IGHV_081	O	REV	RSS: 7-23-0; No_W52	E	AmbMex60DD |IGHV_081|O|REV|RSS: 7-23-0; No_W52|E

## Sheet: Supplementary_material_Table S5
Table S5.- IGHV non-recoprocal hits UKY_AmexF1_1 vs AmbMex60DD
IGHV_UKY_AmexF1_1						IGHV_AmbMex60DD
V gene	Functionality	Direction	Cause	Expression /No Expression	Descriptive name	V gene	Functionality	Direction	Cause	Expression /No Expression	Descriptive name
IGHV_001	F	REV	NA	E	UKY_AmexF1_1|IGHV_001|F|REV|NA|E	IGHV_018	F	REV	NA	E	AmbMex60DD|IGHV_018|F|REV|NA|E
IGHV_002	F	REV	NA	E	UKY_AmexF1_1|IGHV_002|F|REV|NA|E	IGHV_005	F	REV	NA	E	AmbMex60DD|IGHV_005|F|REV|NA|E
IGHV_003	F	REV	NA	E	UKY_AmexF1_1|IGHV_003|F|REV|NA|E	IGHV_006	P	REV	FS_V	E	AmbMex60DD|IGHV_006|P|REV|FS_V|E
IGHV_004	F	REV	NA	E	UKY_AmexF1_1|IGHV_004|F|REV|NA|E	IGHV_007	F	REV	NA	E	AmbMex60DD|IGHV_007|F|REV|NA|E
IGHV_005	F	REV	NA	E	UKY_AmexF1_1|IGHV_005|F|REV|NA|E	IGHV_008	F	REV	NA	E	AmbMex60DD|IGHV_008|F|REV|NA|E
IGHV_006	F	REV	NA	E	UKY_AmexF1_1|IGHV_006|F|REV|NA|E	IGHV_009	F	REV	NA	E	AmbMex60DD|IGHV_009|F|REV|NA|E
IGHV_007	F	REV	NA	E	UKY_AmexF1_1|IGHV_007|F|REV|NA|E	IGHV_010	P	REV	FS_V	NE	AmbMex60DD|IGHV_010|P|REV|FS_V|NE
IGHV_008	F	REV	NA	E	UKY_AmexF1_1|IGHV_008|F|REV|NA|E	IGHV_011	F	REV	NA	E	AmbMex60DD|IGHV_011|F|REV|NA|E
IGHV_009	F	REV	NA	E	UKY_AmexF1_1|IGHV_009|F|REV|NA|E	IGHV_010	P	REV	FS_V	NE	AmbMex60DD|IGHV_010|P|REV|FS_V|NE
IGHV_010	P	REV	STOP_V	E	UKY_AmexF1_1|IGHV_010|P|REV|STOP_V|	IGHV_001	P	FOR	STOP_V	NE	AmbMex60DD|IGHV_001|P|FOR|STOP_V|NE
IGHV_011	F	REV	NA	E	UKY_AmexF1_1|IGHV_011|F|REV|NA|E	IGHV_019	F	REV	NA	E	AmbMex60DD|IGHV_019|F|REV|NA|E
IGHV_012	F	REV	NA	E	UKY_AmexF1_1|IGHV_012|F|REV|NA|E	IGHV_024	F	FOR	NA	E	AmbMex60DD|IGHV_024|F|FOR|NA|E
IGHV_013	P	REV	STOP_V;FS_V	E	UKY_AmexF1_1|IGHV_013|P|REV|STOP_V;FS_V|	IGHV_025	P	FOR	STOP_V; 8 bp Insertion	E	AmbMex60DD|IGHV_025|P|FOR|STOP_V; 8 bp Insertion|E
IGHV_014	F	REV	NA	E	UKY_AmexF1_1|IGHV_014|F|REV|NA|E	IGHV_024	F	FOR	NA	E	AmbMex60DD|IGHV_024|F|FOR|NA|E
IGHV_084	P	REV	NO_SP;STOP_V;NE_V	NE	UKY_AmexF1_1|IGHV_084|P|REV|NO_SP;STOP_V;NE_V|	IGHV_015	P	REV	FS_V; No_SP	NE	AmbMex60DD|IGHV_015|P|REV|FS_V; No_SP|NE
IGHV_085	F	REV	NA	E	UKY_AmexF1_1|IGHV_085|F|REV|NA|E	IGHV_016	O	REV	SP NOT EXPRESSED	NE	AmbMex60DD|IGHV_016|O|REV|SP NOT EXPRESSED|NE
IGHV_015	F	REV	NA	E	UKY_AmexF1_1|IGHV_015|F|REV|NA|E	IGHV_017	P	REV	FS_V	NE	AmbMex60DD|IGHV_017|P|REV|FS_V|NE
IGHV_016	F	REV	NA	E	UKY_AmexF1_1|IGHV_016|F|REV|NA|E	IGHV_010	P	REV	FS_V	NE	AmbMex60DD|IGHV_010|P|REV|FS_V|NE
IGHV_017	F	REV	NA	E	UKY_AmexF1_1|IGHV_017|F|REV|NA|E	IGHV_026	F	FOR	NA	E	AmbMex60DD|IGHV_026|F|FOR|NA|E
IGHV_018	F	REV	NA	E	UKY_AmexF1_1|IGHV_018|F|REV|NA|E	IGHV_091	F	REV	NA	E	AmbMex60DD|IGHV_091|F|REV|NA|E
IGHV_019	F	REV	NA	E	UKY_AmexF1_1|IGHV_019|F|REV|NA|E	IGHV_092	F	REV	NA	E	AmbMex60DD|IGHV_092|F|REV|NA|E
IGHV_020	F	REV	NA	E	UKY_AmexF1_1|IGHV_020|F|REV|NA|E	IGHV_091	F	REV	NA	E	AmbMex60DD|IGHV_091|F|REV|NA|E
IGHV_021	P	REV	NE_V	NE	UKY_AmexF1_1|IGHV_021|P|REV|NE_V|	IGHV_065	F	REV	NA	E	AmbMex60DD|IGHV_065|F|REV|NA|E
IGHV_022	P	REV	NO_CYS23	E	UKY_AmexF1_1|IGHV_022|P|REV|NO_CYS23|	IGHV_034	O	REV	RSS 7-12-9; No_C23	NE	AmbMex60DD|IGHV_034|O|REV|RSS 7-12-9; No_C23|NE
IGHV_086	P	REV	FS_V;STOP_V;NO_SP;NO_RSS;	NE	UKY_AmexF1_1|IGHV_086|P|REV|FS_V;STOP_V;NO_SP;NO_RSS;|	IGHV_036	P	REV	FS_V; LARGE_INSERTION; No_SP	NE	AmbMex60DD|IGHV_036|P|REV|FS_V; LARGE_INSERTION; No_SP|NE
IGHV_023	F	REV	NA	E	UKY_AmexF1_1|IGHV_023|F|REV|NA|E	IGHV_089	F	FOR	NA	E	AmbMex60DD|IGHV_089|F|FOR|NA|E
IGHV_024	P	REV	FS_V;NO_RSS;NE_V;NO_CYS104	NE	UKY_AmexF1_1|IGHV_024|P|REV|FS_V;NO_RSS;NE_V;NO_CYS104|	IGHV_038	P	REV	No_Cys_104; RSS: 0-23-0	NE	AmbMex60DD|IGHV_038|P|REV|No_Cys_104; RSS: 0-23-0|NE
IGHV_025	F	REV	NA	E	UKY_AmexF1_1|IGHV_025|F|REV|NA|E	IGHV_039	F	REV	NA	E	AmbMex60DD|IGHV_039|F|REV|NA|E
IGHV_026	P	REV	NO_9MER	E	UKY_AmexF1_1|IGHV_026|P|REV|NO_9MER|	IGHV_040	O	REV	RSS: 7-23-0	E	AmbMex60DD|IGHV_040|O|REV|RSS: 7-23-0|E
IGHV_027	F	REV	NA	E	UKY_AmexF1_1|IGHV_027|F|REV|NA|E	IGHV_044	O	FOR	RSS: 7-0-9	E	AmbMex60DD|IGHV_044|O|FOR|RSS: 7-0-9|E
IGHV_028	F	REV	NA	E	UKY_AmexF1_1|IGHV_028|F|REV|NA|E	IGHV_068	P	REV	FS_E-E	NE	AmbMex60DD|IGHV_068|P|REV|FS_E-E|NE
IGHV_029	P	REV	FS_V	E	UKY_AmexF1_1|IGHV_029|P|REV|FS_V|	IGHV_068	P	REV	FS_E-E	NE	AmbMex60DD|IGHV_068|P|REV|FS_E-E|NE
IGHV_030	F	REV	NA	E	UKY_AmexF1_1|IGHV_030|F|REV|NA|E	IGHV_046	F	FOR	NA	E	AmbMex60DD|IGHV_046|F|FOR|NA|E
IGHV_031	P	REV	FS_V;NE_SP	NE	UKY_AmexF1_1|IGHV_031|P|REV|FS_V;NE_SP|	IGHV_068	P	REV	FS_E-E	NE	AmbMex60DD|IGHV_068|P|REV|FS_E-E|NE
IGHV_031	P	REV	FS_V;NE_SP	NE	UKY_AmexF1_1|IGHV_031|P|REV|FS_V;NE_SP|	IGHV_041	F	REV	NA	E	AmbMex60DD|IGHV_041|F|REV|NA|E
IGHV_032	F	REV	NA	E	UKY_AmexF1_1|IGHV_032|F|REV|NA|E	IGHV_046	F	FOR	NA	E	AmbMex60DD|IGHV_046|F|FOR|NA|E
IGHV_033	P	REV	NE_SP;NE_V	NE	UKY_AmexF1_1|IGHV_033|P|REV|NE_SP;NE_V|	IGHV_045	P	FOR	NON-FUNCTIONAL_SP;FS_E-E_junction	NE	AmbMex60DD|IGHV_045|P|FOR|NON-FUNCTIONAL_SP;FS_E-E_junction|NE
IGHV_034	F	REV	NA	E	UKY_AmexF1_1|IGHV_034|F|REV|NA|E	IGHV_044	O	FOR	RSS: 7-0-9	E	AmbMex60DD|IGHV_044|O|FOR|RSS: 7-0-9|E
IGHV_035	F	REV	NA	E	UKY_AmexF1_1|IGHV_035|F|REV|NA|E	IGHV_068	P	REV	FS_E-E	NE	AmbMex60DD|IGHV_068|P|REV|FS_E-E|NE
IGHV_035	F	REV	NA	E	UKY_AmexF1_1|IGHV_035|F|REV|NA|E	IGHV_041	F	REV	NA	E	AmbMex60DD|IGHV_041|F|REV|NA|E
IGHV_036	F	REV	NA	E	UKY_AmexF1_1|IGHV_036|F|REV|NA|E	IGHV_097	O	REV	NC_Splicing donor in SP; No SP expression	E	AmbMex60DD|IGHV_097|O|REV|NC_Splicing donor in SP; No SP expression|E
IGHV_036	F	REV	NA	E	UKY_AmexF1_1|IGHV_036|F|REV|NA|E	IGHV_067	F	REV	NA	E	AmbMex60DD|IGHV_067|F|REV|NA|E
IGHV_037	F	REV	NA	E	UKY_AmexF1_1|IGHV_037|F|REV|NA|E	IGHV_068	P	REV	FS_E-E	NE	AmbMex60DD|IGHV_068|P|REV|FS_E-E|NE
IGHV_038	F	REV	NA	E	UKY_AmexF1_1|IGHV_038|F|REV|NA|E	IGHV_042	F	REV	NA	E	AmbMex60DD|IGHV_042|F|REV|NA|E
IGHV_039	F	REV	NA	E	UKY_AmexF1_1|IGHV_039|F|REV|NA|E	IGHV_049	O	REV	RSS: 7-0-9	E	AmbMex60DD|IGHV_049|O|REV|RSS: 7-0-9|E
IGHV_040	P	REV	NO_9MER	E	UKY_AmexF1_1|IGHV_040|P|REV|NO_9MER|	IGHV_050	O	REV	RSS: 7-0-0	E	AmbMex60DD|IGHV_050|O|REV|RSS: 7-0-0|E
IGHV_041	F	REV	NA	E	UKY_AmexF1_1|IGHV_041|F|REV|NA|E	IGHV_051	F	REV	NA	E	AmbMex60DD|IGHV_051|F|REV|NA|E
IGHV_042	P	REV	STOP_V;NE_SP;NE_V	NE	UKY_AmexF1_1|IGHV_042|P|REV|STOP_V;NE_SP;NE_V|	IGHV_052	P	REV	FS_V	NE	AmbMex60DD|IGHV_052|P|REV|FS_V|NE
IGHV_043	P	REV	NO_CYS104	E	UKY_AmexF1_1|IGHV_043|P|REV|NO_CYS104|	IGHV_053	O	REV	RSS: 0-23-0; No_C104	NE	AmbMex60DD|IGHV_053|O|REV|RSS: 0-23-0; No_C104|NE
IGHV_044	P	REV	NO_CYS23;NO_CYS104	E	UKY_AmexF1_1|IGHV_044|P|REV|NO_CYS23;NO_CYS104|	IGHV_054	O	REV	No_C23 ; No_C104	E	AmbMex60DD|IGHV_054|O|REV|No_C23 ; No_C104|E
IGHV_045	P	REV	NO_9MER	E	UKY_AmexF1_1|IGHV_045|P|REV|NO_9MER|	IGHV_055	O	REV	RSS: 7-12-9	NE	AmbMex60DD|IGHV_055|O|REV|RSS: 7-12-9|NE
IGHV_046	F	REV	NA	E	UKY_AmexF1_1|IGHV_046|F|REV|NA|E	IGHV_056	F	REV	NA	E	AmbMex60DD|IGHV_056|F|REV|NA|E
IGHV_047	F	REV	NA	E	UKY_AmexF1_1|IGHV_047|F|REV|NA|E	IGHV_057	F	REV	NA	E	AmbMex60DD|IGHV_057|F|REV|NA|E
IGHV_048	F	REV	NA	E	UKY_AmexF1_1|IGHV_048|F|REV|NA|E	IGHV_058	F	REV	NA	E	AmbMex60DD|IGHV_058|F|REV|NA|E
IGHV_049	F	REV	NA	E	UKY_AmexF1_1|IGHV_049|F|REV|NA|E	IGHV_061	F	FOR	NA	E	AmbMex60DD|IGHV_061|F|FOR|NA|E
IGHV_050	F	REV	NA	E	UKY_AmexF1_1|IGHV_050|F|REV|NA|E	IGHV_062	F	REV	NA	E	AmbMex60DD|IGHV_062|F|REV|NA|E
IGHV_051	F	REV	NA	E	UKY_AmexF1_1|IGHV_051|F|REV|NA|E	IGHV_061	F	FOR	NA	E	AmbMex60DD|IGHV_061|F|FOR|NA|E
IGHV_052	P	REV	NO_RSS	E	UKY_AmexF1_1|IGHV_052|P|REV|NO_RSS|	IGHV_059	P	FOR	FS_V	E	AmbMex60DD|IGHV_059|P|FOR|FS_V|E
IGHV_053	F	REV	NA	E	UKY_AmexF1_1|IGHV_053|F|REV|NA|E	IGHV_063	F	REV	NA	E	AmbMex60DD|IGHV_063|F|REV|NA|E
IGHV_054	F	REV	NA	E	UKY_AmexF1_1|IGHV_054|F|REV|NA|E	IGHV_063	F	REV	NA	E	AmbMex60DD|IGHV_063|F|REV|NA|E
IGHV_055	P	REV	STOP_V	E	UKY_AmexF1_1|IGHV_055|P|REV|STOP_V|	IGHV_064	O	REV	No_transcription_V; No_C23	NE	AmbMex60DD|IGHV_064|O|REV|No_transcription_V; No_C23|NE
IGHV_056	F	REV	NA	E	UKY_AmexF1_1|IGHV_056|F|REV|NA|E	IGHV_065	F	REV	NA	E	AmbMex60DD|IGHV_065|F|REV|NA|E
IGHV_057	F	REV	NA	E	UKY_AmexF1_1|IGHV_057|F|REV|NA|E	IGHV_098	F	REV	NA	E	AmbMex60DD|IGHV_098|F|REV|NA|E
IGHV_058	F	REV	NA	E	UKY_AmexF1_1|IGHV_058|F|REV|NA|E	IGHV_066	F	FOR	NA	E	AmbMex60DD|IGHV_066|F|FOR|NA|E
IGHV_059	F	REV	NA	E	UKY_AmexF1_1|IGHV_059|F|REV|NA|E	IGHV_066	F	FOR	NA	E	AmbMex60DD|IGHV_066|F|FOR|NA|E
IGHV_060	F	REV	NA	E	UKY_AmexF1_1|IGHV_060|F|REV|NA|E	IGHV_066	F	FOR	NA	E	AmbMex60DD|IGHV_066|F|FOR|NA|E
IGHV_061	F	REV	NA	E	UKY_AmexF1_1|IGHV_061|F|REV|NA|E	IGHV_066	F	FOR	NA	E	AmbMex60DD|IGHV_066|F|FOR|NA|E
IGHV_062	F	REV	NA	E	UKY_AmexF1_1|IGHV_062|F|REV|NA|E	IGHV_066	F	FOR	NA	E	AmbMex60DD|IGHV_066|F|FOR|NA|E
IGHV_063	P	REV	FS_E-E	E	UKY_AmexF1_1|IGHV_063|P|REV|FS_E-E|	IGHV_066	F	FOR	NA	E	AmbMex60DD|IGHV_066|F|FOR|NA|E
IGHV_064	F	REV	NA	E	UKY_AmexF1_1|IGHV_064|F|REV|NA|E	IGHV_066	F	FOR	NA	E	AmbMex60DD|IGHV_066|F|FOR|NA|E
IGHV_065	F	REV	NA	E	UKY_AmexF1_1|IGHV_065|F|REV|NA|E	IGHV_066	F	FOR	NA	E	AmbMex60DD|IGHV_066|F|FOR|NA|E
IGHV_066	P	REV	FS_E-E	E	UKY_AmexF1_1|IGHV_066|P|REV|FS_E-E|	IGHV_066	F	FOR	NA	E	AmbMex60DD|IGHV_066|F|FOR|NA|E
IGHV_067	F	REV	NA	E	UKY_AmexF1_1|IGHV_067|F|REV|NA|E	IGHV_066	F	FOR	NA	E	AmbMex60DD|IGHV_066|F|FOR|NA|E
IGHV_068	F	REV	NA	E	UKY_AmexF1_1|IGHV_068|F|REV|NA|E	IGHV_066	F	FOR	NA	E	AmbMex60DD|IGHV_066|F|FOR|NA|E
IGHV_069	F	REV	NA	E	UKY_AmexF1_1|IGHV_069|F|REV|NA|E	IGHV_066	F	FOR	NA	E	AmbMex60DD|IGHV_066|F|FOR|NA|E
IGHV_070	F	REV	NA	E	UKY_AmexF1_1|IGHV_070|F|REV|NA|E	IGHV_066	F	FOR	NA	E	AmbMex60DD|IGHV_066|F|FOR|NA|E
IGHV_071	F	REV	NA	E	UKY_AmexF1_1|IGHV_071|F|REV|NA|E	IGHV_066	F	FOR	NA	E	AmbMex60DD|IGHV_066|F|FOR|NA|E
IGHV_072	F	REV	NA	E	UKY_AmexF1_1|IGHV_072|F|REV|NA|E	IGHV_075	F	FOR	NA	E	AmbMex60DD|IGHV_075|F|FOR|NA|E
IGHV_073	F	REV	NA	E	UKY_AmexF1_1|IGHV_073|F|REV|NA|E	IGHV_074	F	FOR	NA	E	AmbMex60DD|IGHV_074|F|FOR|NA|E
IGHV_074	F	REV	NA	E	UKY_AmexF1_1|IGHV_074|F|REV|NA|E	IGHV_073	F	FOR	NA	E	AmbMex60DD|IGHV_073|F|FOR|NA|E
IGHV_075	F	REV	NA	E	UKY_AmexF1_1|IGHV_075|F|REV|NA|E	IGHV_072	F	FOR	NA	E	AmbMex60DD|IGHV_072|F|FOR|NA|E
IGHV_076	F	REV	NA	E	UKY_AmexF1_1|IGHV_076|F|REV|NA|E	IGHV_076	P	REV	FS_V	NE	AmbMex60DD|IGHV_076|P|REV|FS_V|NE
IGHV_077	F	REV	NA	E	UKY_AmexF1_1|IGHV_077|F|REV|NA|E	IGHV_071	F	FOR	NA	E	AmbMex60DD|IGHV_071|F|FOR|NA|E
IGHV_078	F	REV	NA	E	UKY_AmexF1_1|IGHV_078|F|REV|NA|E	IGHV_070	F	FOR	NA	E	AmbMex60DD|IGHV_070|F|FOR|NA|E
IGHV_079	F	REV	NA	E	UKY_AmexF1_1|IGHV_079|F|REV|NA|E	IGHV_077	F	FOR	NA	E	AmbMex60DD|IGHV_077|F|FOR|NA|E
IGHV_088	P	REV	NO_SP;STOP_V;FS_V;NO_RSS	E	UKY_AmexF1_1|IGHV_088|P|REV|NO_SP;STOP_V;FS_V;NO_RSS|	IGHV_079	P	REV	No_SP	NE	AmbMex60DD|IGHV_079|P|REV|No_SP|NE
IGHV_089	P	REV	NO_9MER	E	UKY_AmexF1_1|IGHV_089|P|REV|NO_9MER|	IGHV_080	O	REV	STOP_V; INSERTION 47,953,065; RSS: 7-23-0; No_W41; No_W52	E	AmbMex60DD|IGHV_080|O|REV|STOP_V; INSERTION 47,953,065; RSS: 7-23-0; No_W41; No_W52|E
IGHV_090	F	REV	NA	E	UKY_AmexF1_1|IGHV_090|F|REV|NA|E	IGHV_081	O	REV	RSS: 7-23-0; No_W52	E	AmbMex60DD|IGHV_081|O|REV|RSS: 7-23-0; No_W52|E
IGHV_080	F	REV	NA	E	UKY_AmexF1_1|IGHV_080|F|REV|NA|E	IGHV_082	F	REV	NA	E	AmbMex60DD|IGHV_082|F|REV|NA|E
IGHV_087	P	FOR	NO_9MER	E	UKY_AmexF1_1|IGHV_087|P|FOR|NO_9MER|	IGHV_099	O	REV	RSS: 7-23-0	E	AmbMex60DD|IGHV_099|O|REV|RSS: 7-23-0|E
IGHV_081	P	FOR	STOP_V;NO_CYS104	NE	UKY_AmexF1_1|IGHV_081|P|FOR|STOP_V;NO_CYS104|	IGHV_083	P	FOR	No_CYS104; RSS: 0-23-0	NE	AmbMex60DD|IGHV_083|P|FOR|No_CYS104; RSS: 0-23-0|NE
IGHV_082	P	FOR	NE_SP;NE_V	NE	UKY_AmexF1_1|IGHV_082|P|FOR|NE_SP;NE_V|	IGHV_084	O	FOR	No_transcription_V	NE	AmbMex60DD|IGHV_084|O|FOR|No_transcription_V|NE
IGHV_083	P	FOR	STOP_V;NE_SP;NE_V	NE	UKY_AmexF1_1|IGHV_083|P|FOR|STOP_V;NE_SP;NE_V|	IGHV_096	P	FOR	STOP_V	NE	AmbMex60DD|IGHV_096|P|FOR|STOP_V|NE
IGHV_091	P	FOR	NO_SP;NO_RSS	NE	UKY_AmexF1_1|IGHV_091|P|FOR|NO_SP;NO_RSS|	IGHV_085	P	REV	FS_V	NE	AmbMex60DD|IGHV_085|P|REV|FS_V|NE

## Sheet: Supplementary_material_Table S6
Table S6.- IGHV non-recoprocal hits AmbMex60DD vs UKY_AmexF1_1
IGHV_AmbMex60DD						IGHV_UKY_AmexF1_1
V gene	Functionality	Direction	Cause	Expression /No Expression	Descriptive name	V gene	Functionality	Direction	Cause	Expression /No Expression	Descriptive name
IGHV_001	P	FOR	STOP_V	NE	AmbMex60DD|IGHV_001|P|FOR|STOP_V|NE	IGHV_010	P	REV	STOP_V	E	UKY_AmexF1_1|IGHV_010|P|REV|STOP_V|
IGHV_002	F	REV	NA	E	AmbMex60DD|IGHV_002|F|REV|NA|E	IGHV_001	F	REV	NA	E	UKY_AmexF1_1|IGHV_001|F|REV|NA|E
IGHV_003	P	REV	STOP_V	NE	AmbMex60DD|IGHV_003|P|REV|STOP_V|NE	IGHV_001	F	REV	NA	E	UKY_AmexF1_1|IGHV_001|F|REV|NA|E
IGHV_004	O	FOR	RSS 7-23-0	E	AmbMex60DD|IGHV_004|O|FOR|RSS 7-23-0|E	IGHV_001	F	REV	NA	E	UKY_AmexF1_1|IGHV_001|F|REV|NA|E
IGHV_005	F	REV	NA	E	AmbMex60DD|IGHV_005|F|REV|NA|E	IGHV_002	F	REV	NA	E	UKY_AmexF1_1|IGHV_002|F|REV|NA|E
IGHV_006	P	REV	FS_V	E	AmbMex60DD|IGHV_006|P|REV|FS_V|E	IGHV_003	F	REV	NA	E	UKY_AmexF1_1|IGHV_003|F|REV|NA|E
IGHV_007	F	REV	NA	E	AmbMex60DD|IGHV_007|F|REV|NA|E	IGHV_004	F	REV	NA	E	UKY_AmexF1_1|IGHV_004|F|REV|NA|E
IGHV_008	F	REV	NA	E	AmbMex60DD|IGHV_008|F|REV|NA|E	IGHV_005	F	REV	NA	E	UKY_AmexF1_1|IGHV_005|F|REV|NA|E
IGHV_009	F	REV	NA	E	AmbMex60DD|IGHV_009|F|REV|NA|E	IGHV_006	F	REV	NA	E	UKY_AmexF1_1|IGHV_006|F|REV|NA|E
IGHV_010	P	REV	FS_V	NE	AmbMex60DD|IGHV_010|P|REV|FS_V|NE	IGHV_007	F	REV	NA	E	UKY_AmexF1_1|IGHV_007|F|REV|NA|E
IGHV_011	F	REV	NA	E	AmbMex60DD|IGHV_011|F|REV|NA|E	IGHV_008	F	REV	NA	E	UKY_AmexF1_1|IGHV_008|F|REV|NA|E
IGHV_012	F	REV	NA	E	AmbMex60DD|IGHV_012|F|REV|NA|E	IGHV_010	P	REV	STOP_V	E	UKY_AmexF1_1|IGHV_010|P|REV|STOP_V|
IGHV_013	P	REV	FS_V	E	AmbMex60DD|IGHV_013|P|REV|FS_V|E	IGHV_016	F	REV	NA	E	UKY_AmexF1_1|IGHV_016|F|REV|NA|E
IGHV_014	P	REV	FS_V	NE	AmbMex60DD|IGHV_014|P|REV|FS_V|NE	IGHV_012	F	REV	NA	E	UKY_AmexF1_1|IGHV_012|F|REV|NA|E
IGHV_015	P	REV	FS_V; No_SP	NE	AmbMex60DD|IGHV_015|P|REV|FS_V; No_SP|NE	IGHV_084	P	REV	NO_SP;STOP_V;NE_V	NE	UKY_AmexF1_1|IGHV_084|P|REV|NO_SP;STOP_V;NE_V|
IGHV_016	O	REV	SP NOT EXPRESSED	NE	AmbMex60DD|IGHV_016|O|REV|SP NOT EXPRESSED|NE	IGHV_085	F	REV	NA	E	UKY_AmexF1_1|IGHV_085|F|REV|NA|E
IGHV_017	P	REV	FS_V	NE	AmbMex60DD|IGHV_017|P|REV|FS_V|NE	IGHV_015	F	REV	NA	E	UKY_AmexF1_1|IGHV_015|F|REV|NA|E
IGHV_018	F	REV	NA	E	AmbMex60DD|IGHV_018|F|REV|NA|E	IGHV_001	F	REV	NA	E	UKY_AmexF1_1|IGHV_001|F|REV|NA|E
IGHV_019	F	REV	NA	E	AmbMex60DD|IGHV_019|F|REV|NA|E	IGHV_011	F	REV	NA	E	UKY_AmexF1_1|IGHV_011|F|REV|NA|E
IGHV_020	O	REV	Partial_transcription_V	NE	AmbMex60DD|IGHV_020|O|REV|Partial_transcription_V|NE	IGHV_016	F	REV	NA	E	UKY_AmexF1_1|IGHV_016|F|REV|NA|E
IGHV_021	P	REV	FS_V	NE	AmbMex60DD|IGHV_021|P|REV|FS_V|NE	IGHV_091	P	FOR	NO_SP;NO_RSS	NE	UKY_AmexF1_1|IGHV_091|P|FOR|NO_SP;NO_RSS|
IGHV_022	P	REV	FS_V	NE	AmbMex60DD|IGHV_022|P|REV|FS_V|NE	IGHV_085	F	REV	NA	E	UKY_AmexF1_1|IGHV_085|F|REV|NA|E
IGHV_023	F	REV	NA	E	AmbMex60DD|IGHV_023|F|REV|NA|E	IGHV_082	P	FOR	NE_SP;NE_V	NE	UKY_AmexF1_1|IGHV_082|P|FOR|NE_SP;NE_V|
IGHV_024	F	FOR	NA	E	AmbMex60DD|IGHV_024|F|FOR|NA|E	IGHV_014	F	REV	NA	E	UKY_AmexF1_1|IGHV_014|F|REV|NA|E
IGHV_025	P	FOR	STOP_V; 8 bp Insertion	E	AmbMex60DD|IGHV_025|P|FOR|STOP_V; 8 bp Insertion|E	IGHV_013	P	REV	STOP_V;FS_V	E	UKY_AmexF1_1|IGHV_013|P|REV|STOP_V;FS_V|
IGHV_026	F	FOR	NA	E	AmbMex60DD|IGHV_026|F|FOR|NA|E	IGHV_017	F	REV	NA	E	UKY_AmexF1_1|IGHV_017|F|REV|NA|E
IGHV_027	F	FOR	NA	E	AmbMex60DD|IGHV_027|F|FOR|NA|E	IGHV_019	F	REV	NA	E	UKY_AmexF1_1|IGHV_019|F|REV|NA|E
IGHV_028	F	FOR	NA	E	AmbMex60DD|IGHV_028|F|FOR|NA|E	IGHV_018	F	REV	NA	E	UKY_AmexF1_1|IGHV_018|F|REV|NA|E
IGHV_029	F	REV	NA	E	AmbMex60DD|IGHV_029|F|REV|NA|E	IGHV_018	F	REV	NA	E	UKY_AmexF1_1|IGHV_018|F|REV|NA|E
IGHV_030	P	REV	NO_CYS_104; RSS:7-23-0	NE	AmbMex60DD|IGHV_030|P|REV|NO_CYS_104; RSS:7-23-0|NE	IGHV_021	P	REV	NE_V	NE	UKY_AmexF1_1|IGHV_021|P|REV|NE_V|
IGHV_031	O	REV	RSS: 7-23-9	NE	AmbMex60DD|IGHV_031|O|REV|RSS: 7-23-9|NE	IGHV_056	F	REV	NA	E	UKY_AmexF1_1|IGHV_056|F|REV|NA|E
IGHV_031	O	REV	RSS: 7-23-9	NE	AmbMex60DD|IGHV_031|O|REV|RSS: 7-23-9|NE	IGHV_052	P	REV	NO_RSS	E	UKY_AmexF1_1|IGHV_052|P|REV|NO_RSS|
IGHV_032	O	FOR	RSS: 7-23-9	NE	AmbMex60DD|IGHV_032|O|FOR|RSS: 7-23-9|NE	IGHV_056	F	REV	NA	E	UKY_AmexF1_1|IGHV_056|F|REV|NA|E
IGHV_032	O	FOR	RSS: 7-23-9	NE	AmbMex60DD|IGHV_032|O|FOR|RSS: 7-23-9|NE	IGHV_052	P	REV	NO_RSS	E	UKY_AmexF1_1|IGHV_052|P|REV|NO_RSS|
IGHV_033	O	FOR	RSS: 7-23-9	E	AmbMex60DD|IGHV_033|O|FOR|RSS: 7-23-9|E	IGHV_053	F	REV	NA	E	UKY_AmexF1_1|IGHV_053|F|REV|NA|E
IGHV_034	O	REV	RSS 7-12-9; No_C23	NE	AmbMex60DD|IGHV_034|O|REV|RSS 7-12-9; No_C23|NE	IGHV_022	P	REV	NO_CYS23	E	UKY_AmexF1_1|IGHV_022|P|REV|NO_CYS23|
IGHV_035	O	REV	RSS 7-12-9; No_C23	E	AmbMex60DD|IGHV_035|O|REV|RSS 7-12-9; No_C23|E	IGHV_022	P	REV	NO_CYS23	E	UKY_AmexF1_1|IGHV_022|P|REV|NO_CYS23|
IGHV_036	P	REV	FS_V; LARGE_INSERTION; No_SP	NE	AmbMex60DD|IGHV_036|P|REV|FS_V; LARGE_INSERTION; No_SP|NE	IGHV_086	P	REV	FS_V;STOP_V;NO_SP;NO_RSS;	NE	UKY_AmexF1_1|IGHV_086|P|REV|FS_V;STOP_V;NO_SP;NO_RSS;|
IGHV_037	F	REV	NA	E	AmbMex60DD|IGHV_037|F|REV|NA|E	IGHV_023	F	REV	NA	E	UKY_AmexF1_1|IGHV_023|F|REV|NA|E
IGHV_038	P	REV	No_Cys_104; RSS: 0-23-0	NE	AmbMex60DD|IGHV_038|P|REV|No_Cys_104; RSS: 0-23-0|NE	IGHV_024	P	REV	FS_V;NO_RSS;NE_V;NO_CYS104	NE	UKY_AmexF1_1|IGHV_024|P|REV|FS_V;NO_RSS;NE_V;NO_CYS104|
IGHV_039	F	REV	NA	E	AmbMex60DD|IGHV_039|F|REV|NA|E	IGHV_025	F	REV	NA	E	UKY_AmexF1_1|IGHV_025|F|REV|NA|E
IGHV_040	O	REV	RSS: 7-23-0	E	AmbMex60DD|IGHV_040|O|REV|RSS: 7-23-0|E	IGHV_026	P	REV	NO_9MER	E	UKY_AmexF1_1|IGHV_026|P|REV|NO_9MER|
IGHV_041	F	REV	NA	E	AmbMex60DD|IGHV_041|F|REV|NA|E	IGHV_035	F	REV	NA	E	UKY_AmexF1_1|IGHV_035|F|REV|NA|E
IGHV_042	F	REV	NA	E	AmbMex60DD|IGHV_042|F|REV|NA|E	IGHV_038	F	REV	NA	E	UKY_AmexF1_1|IGHV_038|F|REV|NA|E
IGHV_043	F	FOR	NA	E	AmbMex60DD|IGHV_043|F|FOR|NA|E	IGHV_004	F	REV	NA	E	UKY_AmexF1_1|IGHV_004|F|REV|NA|E
IGHV_044	O	FOR	RSS: 7-0-9	E	AmbMex60DD|IGHV_044|O|FOR|RSS: 7-0-9|E	IGHV_034	F	REV	NA	E	UKY_AmexF1_1|IGHV_034|F|REV|NA|E
IGHV_045	P	FOR	NON-FUNCTIONAL_SP;FS_E-E_junction	NE	AmbMex60DD|IGHV_045|P|FOR|NON-FUNCTIONAL_SP;FS_E-E_junction|NE	IGHV_033	P	REV	NE_SP;NE_V	NE	UKY_AmexF1_1|IGHV_033|P|REV|NE_SP;NE_V|
IGHV_046	F	FOR	NA	E	AmbMex60DD|IGHV_046|F|FOR|NA|E	IGHV_032	F	REV	NA	E	UKY_AmexF1_1|IGHV_032|F|REV|NA|E
IGHV_047	F	REV	NA	E	AmbMex60DD|IGHV_047|F|REV|NA|E	IGHV_035	F	REV	NA	E	UKY_AmexF1_1|IGHV_035|F|REV|NA|E
IGHV_048	F	REV	NA	E	AmbMex60DD|IGHV_048|F|REV|NA|E	IGHV_030	F	REV	NA	E	UKY_AmexF1_1|IGHV_030|F|REV|NA|E
IGHV_049	O	REV	RSS: 7-0-9	E	AmbMex60DD|IGHV_049|O|REV|RSS: 7-0-9|E	IGHV_039	F	REV	NA	E	UKY_AmexF1_1|IGHV_039|F|REV|NA|E
IGHV_050	O	REV	RSS: 7-0-0	E	AmbMex60DD|IGHV_050|O|REV|RSS: 7-0-0|E	IGHV_040	P	REV	NO_9MER	E	UKY_AmexF1_1|IGHV_040|P|REV|NO_9MER|
IGHV_051	F	REV	NA	E	AmbMex60DD|IGHV_051|F|REV|NA|E	IGHV_041	F	REV	NA	E	UKY_AmexF1_1|IGHV_041|F|REV|NA|E
IGHV_052	P	REV	FS_V	NE	AmbMex60DD|IGHV_052|P|REV|FS_V|NE	IGHV_042	P	REV	STOP_V;NE_SP;NE_V	NE	UKY_AmexF1_1|IGHV_042|P|REV|STOP_V;NE_SP;NE_V|
IGHV_053	O	REV	RSS: 0-23-0; No_C104	NE	AmbMex60DD|IGHV_053|O|REV|RSS: 0-23-0; No_C104|NE	IGHV_043	P	REV	NO_CYS104	E	UKY_AmexF1_1|IGHV_043|P|REV|NO_CYS104|
IGHV_054	O	REV	No_C23 ; No_C104	E	AmbMex60DD|IGHV_054|O|REV|No_C23 ; No_C104|E	IGHV_044	P	REV	NO_CYS23;NO_CYS104	E	UKY_AmexF1_1|IGHV_044|P|REV|NO_CYS23;NO_CYS104|
IGHV_055	O	REV	RSS: 7-12-9	NE	AmbMex60DD|IGHV_055|O|REV|RSS: 7-12-9|NE	IGHV_045	P	REV	NO_9MER	E	UKY_AmexF1_1|IGHV_045|P|REV|NO_9MER|
IGHV_056	F	REV	NA	E	AmbMex60DD|IGHV_056|F|REV|NA|E	IGHV_046	F	REV	NA	E	UKY_AmexF1_1|IGHV_046|F|REV|NA|E
IGHV_057	F	REV	NA	E	AmbMex60DD|IGHV_057|F|REV|NA|E	IGHV_047	F	REV	NA	E	UKY_AmexF1_1|IGHV_047|F|REV|NA|E
IGHV_058	F	REV	NA	E	AmbMex60DD|IGHV_058|F|REV|NA|E	IGHV_048	F	REV	NA	E	UKY_AmexF1_1|IGHV_048|F|REV|NA|E
IGHV_059	P	FOR	FS_V	E	AmbMex60DD|IGHV_059|P|FOR|FS_V|E	IGHV_052	P	REV	NO_RSS	E	UKY_AmexF1_1|IGHV_052|P|REV|NO_RSS|
IGHV_060	F	FOR	NA	E	AmbMex60DD|IGHV_060|F|FOR|NA|E	IGHV_052	P	REV	NO_RSS	E	UKY_AmexF1_1|IGHV_052|P|REV|NO_RSS|
IGHV_061	F	FOR	NA	E	AmbMex60DD|IGHV_061|F|FOR|NA|E	IGHV_051	F	REV	NA	E	UKY_AmexF1_1|IGHV_051|F|REV|NA|E
IGHV_062	F	REV	NA	E	AmbMex60DD|IGHV_062|F|REV|NA|E	IGHV_050	F	REV	NA	E	UKY_AmexF1_1|IGHV_050|F|REV|NA|E
IGHV_063	F	REV	NA	E	AmbMex60DD|IGHV_063|F|REV|NA|E	IGHV_054	F	REV	NA	E	UKY_AmexF1_1|IGHV_054|F|REV|NA|E
IGHV_064	O	REV	No_transcription_V; No_C23	NE	AmbMex60DD|IGHV_064|O|REV|No_transcription_V; No_C23|NE	IGHV_055	P	REV	STOP_V	E	UKY_AmexF1_1|IGHV_055|P|REV|STOP_V|
IGHV_065	F	REV	NA	E	AmbMex60DD|IGHV_065|F|REV|NA|E	IGHV_056	F	REV	NA	E	UKY_AmexF1_1|IGHV_056|F|REV|NA|E
IGHV_066	F	FOR	NA	E	AmbMex60DD|IGHV_066|F|FOR|NA|E	IGHV_065	F	REV	NA	E	UKY_AmexF1_1|IGHV_065|F|REV|NA|E
IGHV_066	F	FOR	NA	E	AmbMex60DD|IGHV_066|F|FOR|NA|E	IGHV_058	F	REV	NA	E	UKY_AmexF1_1|IGHV_058|F|REV|NA|E
IGHV_067	F	REV	NA	E	AmbMex60DD|IGHV_067|F|REV|NA|E	IGHV_036	F	REV	NA	E	UKY_AmexF1_1|IGHV_036|F|REV|NA|E
IGHV_068	P	REV	FS_E-E	NE	AmbMex60DD|IGHV_068|P|REV|FS_E-E|NE	IGHV_037	F	REV	NA	E	UKY_AmexF1_1|IGHV_037|F|REV|NA|E
IGHV_068	P	REV	FS_E-E	NE	AmbMex60DD|IGHV_068|P|REV|FS_E-E|NE	IGHV_035	F	REV	NA	E	UKY_AmexF1_1|IGHV_035|F|REV|NA|E
IGHV_069	P	REV	FS_V	NE	AmbMex60DD|IGHV_069|P|REV|FS_V|NE	IGHV_038	F	REV	NA	E	UKY_AmexF1_1|IGHV_038|F|REV|NA|E
IGHV_070	F	FOR	NA	E	AmbMex60DD|IGHV_070|F|FOR|NA|E	IGHV_078	F	REV	NA	E	UKY_AmexF1_1|IGHV_078|F|REV|NA|E
IGHV_071	F	FOR	NA	E	AmbMex60DD|IGHV_071|F|FOR|NA|E	IGHV_077	F	REV	NA	E	UKY_AmexF1_1|IGHV_077|F|REV|NA|E
IGHV_072	F	FOR	NA	E	AmbMex60DD|IGHV_072|F|FOR|NA|E	IGHV_073	F	REV	NA	E	UKY_AmexF1_1|IGHV_073|F|REV|NA|E
IGHV_073	F	FOR	NA	E	AmbMex60DD|IGHV_073|F|FOR|NA|E	IGHV_074	F	REV	NA	E	UKY_AmexF1_1|IGHV_074|F|REV|NA|E
IGHV_074	F	FOR	NA	E	AmbMex60DD|IGHV_074|F|FOR|NA|E	IGHV_073	F	REV	NA	E	UKY_AmexF1_1|IGHV_073|F|REV|NA|E
IGHV_075	F	FOR	NA	E	AmbMex60DD|IGHV_075|F|FOR|NA|E	IGHV_072	F	REV	NA	E	UKY_AmexF1_1|IGHV_072|F|REV|NA|E
IGHV_076	P	REV	FS_V	NE	AmbMex60DD|IGHV_076|P|REV|FS_V|NE	IGHV_076	F	REV	NA	E	UKY_AmexF1_1|IGHV_076|F|REV|NA|E
IGHV_077	F	FOR	NA	E	AmbMex60DD|IGHV_077|F|FOR|NA|E	IGHV_079	F	REV	NA	E	UKY_AmexF1_1|IGHV_079|F|REV|NA|E
IGHV_078	P	REV	FS_E-E	NE	AmbMex60DD|IGHV_078|P|REV|FS_E-E|NE	IGHV_078	F	REV	NA	E	UKY_AmexF1_1|IGHV_078|F|REV|NA|E
IGHV_078	P	REV	FS_E-E	NE	AmbMex60DD|IGHV_078|P|REV|FS_E-E|NE	IGHV_077	F	REV	NA	E	UKY_AmexF1_1|IGHV_077|F|REV|NA|E
IGHV_079	P	REV	No_SP	NE	AmbMex60DD|IGHV_079|P|REV|No_SP|NE	IGHV_088	P	REV	NO_SP;STOP_V;FS_V;NO_RSS	E	UKY_AmexF1_1|IGHV_088|P|REV|NO_SP;STOP_V;FS_V;NO_RSS|
IGHV_080	O	REV	STOP_V; INSERTION 47,953,065; RSS: 7-23-0; No_W41; No_W52	E	AmbMex60DD|IGHV_080|O|REV|STOP_V; INSERTION 47,953,065; RSS: 7-23-0; No_W41; No_W52|E	IGHV_089	P	REV	NO_9MER	E	UKY_AmexF1_1|IGHV_089|P|REV|NO_9MER|
IGHV_081	O	REV	RSS: 7-23-0; No_W52	E	AmbMex60DD|IGHV_081|O|REV|RSS: 7-23-0; No_W52|E	IGHV_090	F	REV	NA	E	UKY_AmexF1_1|IGHV_090|F|REV|NA|E
IGHV_082	F	REV	NA	E	AmbMex60DD|IGHV_082|F|REV|NA|E	IGHV_080	F	REV	NA	E	UKY_AmexF1_1|IGHV_080|F|REV|NA|E
IGHV_083	P	FOR	No_CYS104; RSS: 0-23-0	NE	AmbMex60DD|IGHV_083|P|FOR|No_CYS104; RSS: 0-23-0|NE	IGHV_081	P	FOR	STOP_V;NO_CYS104	NE	UKY_AmexF1_1|IGHV_081|P|FOR|STOP_V;NO_CYS104|
IGHV_084	O	FOR	No_transcription_V	NE	AmbMex60DD|IGHV_084|O|FOR|No_transcription_V|NE	IGHV_082	P	FOR	NE_SP;NE_V	NE	UKY_AmexF1_1|IGHV_082|P|FOR|NE_SP;NE_V|
IGHV_085	P	REV	FS_V	NE	AmbMex60DD|IGHV_085|P|REV|FS_V|NE	IGHV_091	P	FOR	NO_SP;NO_RSS	NE	UKY_AmexF1_1|IGHV_091|P|FOR|NO_SP;NO_RSS|
IGHV_086	P	REV	FS_V	NE	AmbMex60DD|IGHV_086|P|REV|FS_V|NE	IGHV_011	F	REV	NA	E	UKY_AmexF1_1|IGHV_011|F|REV|NA|E
IGHV_087	O	REV	Partial_transcription_V	NE	AmbMex60DD|IGHV_087|O|REV|Partial_transcription_V|NE	IGHV_082	P	FOR	NE_SP;NE_V	NE	UKY_AmexF1_1|IGHV_082|P|FOR|NE_SP;NE_V|
IGHV_089	F	FOR	NA	E	AmbMex60DD|IGHV_089|F|FOR|NA|E	IGHV_023	F	REV	NA	E	UKY_AmexF1_1|IGHV_023|F|REV|NA|E
IGHV_090	P	FOR	FS_V; TRUNCATED; No_SP	NE	AmbMex60DD|IGHV_090|P|FOR|FS_V; TRUNCATED; No_SP|NE	IGHV_086	P	REV	FS_V;STOP_V;NO_SP;NO_RSS;	NE	UKY_AmexF1_1|IGHV_086|P|REV|FS_V;STOP_V;NO_SP;NO_RSS;|
IGHV_091	F	REV	NA	E	AmbMex60DD|IGHV_091|F|REV|NA|E	IGHV_018	F	REV	NA	E	UKY_AmexF1_1|IGHV_018|F|REV|NA|E
IGHV_092	F	REV	NA	E	AmbMex60DD|IGHV_092|F|REV|NA|E	IGHV_018	F	REV	NA	E	UKY_AmexF1_1|IGHV_018|F|REV|NA|E
IGHV_093	P	REV	FS_V	NE	AmbMex60DD|IGHV_093|P|REV|FS_V|NE	IGHV_011	F	REV	NA	E	UKY_AmexF1_1|IGHV_011|F|REV|NA|E
IGHV_094	F	REV	NA	E	AmbMex60DD|IGHV_094|F|REV|NA|E	IGHV_016	F	REV	NA	E	UKY_AmexF1_1|IGHV_016|F|REV|NA|E
IGHV_095	P	FOR	FS_V;No_SP	NE	AmbMex60DD|IGHV_095|P|FOR|FS_V;No_SP|NE	IGHV_067	F	REV	NA	E	UKY_AmexF1_1|IGHV_067|F|REV|NA|E
IGHV_095	P	FOR	FS_V;No_SP	NE	AmbMex60DD|IGHV_095|P|FOR|FS_V;No_SP|NE	IGHV_064	F	REV	NA	E	UKY_AmexF1_1|IGHV_064|F|REV|NA|E
IGHV_096	P	FOR	STOP_V	NE	AmbMex60DD|IGHV_096|P|FOR|STOP_V|NE	IGHV_083	P	FOR	STOP_V;NE_SP;NE_V	NE	UKY_AmexF1_1|IGHV_083|P|FOR|STOP_V;NE_SP;NE_V|
IGHV_097	O	REV	NC_Splicing donor in SP; No SP expression	E	AmbMex60DD|IGHV_097|O|REV|NC_Splicing donor in SP; No SP expression|E	IGHV_036	F	REV	NA	E	UKY_AmexF1_1|IGHV_036|F|REV|NA|E
IGHV_098	F	REV	NA	E	AmbMex60DD|IGHV_098|F|REV|NA|E	IGHV_057	F	REV	NA	E	UKY_AmexF1_1|IGHV_057|F|REV|NA|E
IGHV_099	O	REV	RSS: 7-23-0	E	AmbMex60DD|IGHV_099|O|REV|RSS: 7-23-0|E	IGHV_087	P	FOR	NO_9MER	E	UKY_AmexF1_1|IGHV_087|P|FOR|NO_9MER|

## Sheet: Supplementary_material_Table S7
Table S7.- IGLV best reciprocal hit
.-						AmbMex60DD
V gene	Functionality	Direction	Cause	Expression /No Expression	Descriptive name	V gene	Functionality	Direction	Cause	Expression /No Expression	Descriptive name
IGLV_010	F	FOR	NA	E	UKY_AmexF1_1|IGLV_010|F|FOR|NA|E	IGLV_071	F	FOR	NA	E	AmbMex60DD|IGLV_071|F|FOR|NA||E
IGLV_006	F	FOR	NA	E	UKY_AmexF1_1|IGLV_006|F|FOR|NA|E	IGLV_071	F	FOR	NA	E	AmbMex60DD|IGLV_071|F|FOR|NA||E
IGLV_092	F	FOR	NA	E	UKY_AmexF1_1|IGLV_092|F|FOR|NA|E	IGLV_001	P	FOR	FS_V,10bp	E	AmbMex60DD|IGLV_001|P|FOR|FS_V,10bp||
IGLV_093	F	FOR	NA	E	UKY_AmexF1_1|IGLV_093|F|FOR|NA|E	IGLV_002	F	FOR	NA	E	AmbMex60DD|IGLV_002|F|FOR|NA||E
IGLV_082	P	FOR	NO_CYS104	E	UKY_AmexF1_1|IGLV_082|P|FOR|NO_CYS104|	IGLV_006	P	FOR	FS_V	NE	AmbMex60DD|IGLV_006|P|FOR|FS_V|LI|NE
IGLV_083	F	FOR	NA	E	UKY_AmexF1_1|IGLV_083|F|FOR|NA|E	IGLV_007	F	FOR	NA	E	AmbMex60DD|IGLV_007|F|FOR|NA||E
IGLV_078	F	FOR	NA	E	UKY_AmexF1_1|IGLV_078|F|FOR|NA|E	IGLV_009	F	FOR	NA	E	AmbMex60DD|IGLV_009|F|FOR|NA||E
IGLV_048	F	FOR	NA	E	UKY_AmexF1_1|IGLV_048|F|FOR|NA|E	IGLV_031	F	FOR	NA	E	AmbMex60DD|IGLV_031|F|FOR|NA||E
IGLV_049	P	FOR	STOP_V	E	UKY_AmexF1_1|IGLV_049|P|FOR|STOP_V|	IGLV_032	P	FOR	STOP_V	E	AmbMex60DD|IGLV_032|P|FOR|STOP_V||E
IGLV_047	F	FOR	NA	E	UKY_AmexF1_1|IGLV_047|F|FOR|NA|E	IGLV_034	F	FOR	NA	E	AmbMex60DD|IGLV_034|F|FOR|NA||E
IGLV_046	F	FOR	NA	E	UKY_AmexF1_1|IGLV_046|F|FOR|NA|E	IGLV_034	F	FOR	NA	E	AmbMex60DD|IGLV_034|F|FOR|NA||E
IGLV_042	P	FOR	FS_V	E	UKY_AmexF1_1|IGLV_042|P|FOR|FS_V|	IGLV_038	P	FOR	FS_E-E	E	AmbMex60DD|IGLV_038|P|FOR|FS_E-E||E
IGLV_037	F	FOR	NA	E	UKY_AmexF1_1|IGLV_037|F|FOR|NA|E	IGLV_039	F	FOR	NA	E	AmbMex60DD|IGLV_039|F|FOR|NA|LI|E
IGLV_029	F	FOR	NA	E	UKY_AmexF1_1|IGLV_029|F|FOR|NA|E	IGLV_040	F	FOR	NA	E	AmbMex60DD|IGLV_040|F|FOR|NA||E
IGLV_034	F	FOR	NA	E	UKY_AmexF1_1|IGLV_034|F|FOR|NA|E	IGLV_042	P	FOR	FS_V	E	AmbMex60DD|IGLV_042|P|FOR|FS_V|LI|E
IGLV_010	F	FOR	NA	E	UKY_AmexF1_1|IGLV_010|F|FOR|NA|E	IGLV_052	P	FOR	STOP_V	E	AmbMex60DD|IGLV_052|P|FOR|STOP_V||
IGLV_006	F	FOR	NA	E	UKY_AmexF1_1|IGLV_006|F|FOR|NA|E	IGLV_052	P	FOR	STOP_V	E	AmbMex60DD|IGLV_052|P|FOR|STOP_V||
IGLV_001	F	FOR	NA	E	UKY_AmexF1_1|IGLV_001|F|FOR|NA|E	IGLV_053	F	FOR	NA	E	AmbMex60DD|IGLV_053|F|FOR|NA||E
IGLV_009	F	FOR	NA	E	UKY_AmexF1_1|IGLV_009|F|FOR|NA|E	IGLV_054	O	FOR	RSS:7-23-0	E	AmbMex60DD|IGLV_054|O|FOR|RSS:7-23-0||E
IGLV_012	P	FOR	NO_SP;FS_V;NO_RSS	NE	UKY_AmexF1_1|IGLV_012|P|FOR|NO_SP;FS_V;NO_RSS|	IGLV_057	P	FOR	FS_V;No_SP	NE	AmbMex60DD|IGLV_057|P|FOR|FS_V;No_SP||NE
IGLV_014	F	FOR	NA	E	UKY_AmexF1_1|IGLV_014|F|FOR|NA|E	IGLV_058	F	FOR	NA	E	AmbMex60DD|IGLV_058|F|FOR|NA||E
IGLV_015	F	FOR	NA	E	UKY_AmexF1_1|IGLV_015|F|FOR|NA|E	IGLV_059	F	FOR	NA	E	AmbMex60DD|IGLV_059|F|FOR|NA||E
IGLV_016	F	FOR	NA	E	UKY_AmexF1_1|IGLV_016|F|FOR|NA|E	IGLV_060	F	FOR	NA	E	AmbMex60DD|IGLV_060|F|FOR|NA||E
IGLV_017	F	FOR	NA	E	UKY_AmexF1_1|IGLV_017|F|FOR|NA|E	IGLV_061	F	FOR	NA	E	AmbMex60DD|IGLV_061|F|FOR|NA||E
IGLV_018	F	FOR	NA	E	UKY_AmexF1_1|IGLV_018|F|FOR|NA|E	IGLV_062	F	FOR	NA	E	AmbMex60DD|IGLV_062|F|FOR|NA||E
IGLV_020	F	FOR	NA	E	UKY_AmexF1_1|IGLV_020|F|FOR|NA|E	IGLV_064	O	FOR	RSS:7-23-0	E	AmbMex60DD|IGLV_064|O|FOR|RSS:7-23-0|LI|E
IGLV_021	F	FOR	NA	E	UKY_AmexF1_1|IGLV_021|F|FOR|NA|E	IGLV_065	F	FOR	NA	E	AmbMex60DD|IGLV_065|F|FOR|NA|LI|E
IGLV_022	P	FOR	NO_CYS104	E	UKY_AmexF1_1|IGLV_022|P|FOR|NO_CYS104|	IGLV_066	F	FOR	NA	E	AmbMex60DD|IGLV_066|F|FOR|NA||E
IGLV_024	F	FOR	NA	E	UKY_AmexF1_1|IGLV_024|F|FOR|NA|E	IGLV_069	F	FOR	NA	E	AmbMex60DD|IGLV_069|F|FOR|NA||E
IGLV_085	P	FOR	FS_V;STOP_V	E	UKY_AmexF1_1|IGLV_085|P|FOR|FS_V;STOP_V|	IGLV_003	P	REV	V-insertions	E	AmbMex60DD|IGLV_003|P|REV|V-insertions||E
IGLV_094	F	FOR	NA	E	UKY_AmexF1_1|IGLV_094|F|FOR|NA|E	IGLV_008	F	REV	NA	E	AmbMex60DD|IGLV_008|F|REV|NA|LI|E
IGLV_074	F	FOR	NA	E	UKY_AmexF1_1|IGLV_074|F|FOR|NA|E	IGLV_010	F	REV	NA	E	AmbMex60DD|IGLV_010|F|REV|NA|LI|E
IGLV_073	F	FOR	NA	E	UKY_AmexF1_1|IGLV_073|F|FOR|NA|E	IGLV_011	F	REV	NA	E	AmbMex60DD|IGLV_011|F|REV|NA|LI|E
IGLV_072	P	FOR	STOP_V	E	UKY_AmexF1_1|IGLV_072|P|FOR|STOP_V|	IGLV_012	P	REV	STOP_V	NE	AmbMex60DD|IGLV_012|P|REV|STOP_V||NE
IGLV_071	F	FOR	NA	E	UKY_AmexF1_1|IGLV_071|F|FOR|NA|E	IGLV_013	F	REV	NA	E	AmbMex60DD|IGLV_013|F|REV|NA||E
IGLV_070	F	FOR	NA	E	UKY_AmexF1_1|IGLV_070|F|FOR|NA|E	IGLV_014	O	REV	RSS 0-23-9	E	AmbMex60DD|IGLV_014|O|REV|RSS 0-23-9||E
IGLV_069	F	FOR	NA	E	UKY_AmexF1_1|IGLV_069|F|FOR|NA|E	IGLV_015	F	REV	NA	E	AmbMex60DD|IGLV_015|F|REV|NA||E
IGLV_068	F	FOR	NA	E	UKY_AmexF1_1|IGLV_068|F|FOR|NA|E	IGLV_017	F	REV	NA	E	AmbMex60DD|IGLV_017|F|REV|NA||E
IGLV_067	P	FOR	STOP_V	E	UKY_AmexF1_1|IGLV_067|P|FOR|STOP_V|	IGLV_018	P	REV	FS_V	NE	AmbMex60DD|IGLV_018|P|REV|FS_V||NE
IGLV_066	F	FOR	NA	E	UKY_AmexF1_1|IGLV_066|F|FOR|NA|E	IGLV_019	F	REV	NA	E	AmbMex60DD|IGLV_019|F|REV|NA||E
IGLV_064	F	FOR	NA	E	UKY_AmexF1_1|IGLV_064|F|FOR|NA|E	IGLV_020	F	REV	NA	E	AmbMex60DD|IGLV_020|F|REV|NA||E
IGLV_063	F	FOR	NA	E	UKY_AmexF1_1|IGLV_063|F|FOR|NA|E	IGLV_021	F	REV	NA	E	AmbMex60DD|IGLV_021|F|REV|NA||E
IGLV_062	F	FOR	NA	E	UKY_AmexF1_1|IGLV_062|F|FOR|NA|E	IGLV_022	F	REV	NA	E	AmbMex60DD|IGLV_022|F|REV|NA||E
IGLV_061	F	FOR	NA	E	UKY_AmexF1_1|IGLV_061|F|FOR|NA|E	IGLV_023	O	REV	RSS:7-23-0	NE	AmbMex60DD|IGLV_023|O|REV|RSS:7-23-0||NE
IGLV_060	F	FOR	NA	E	UKY_AmexF1_1|IGLV_060|F|FOR|NA|E	IGLV_024	F	REV	NA	E	AmbMex60DD|IGLV_024|F|REV|NA||E
IGLV_056	F	FOR	NA	E	UKY_AmexF1_1|IGLV_056|F|FOR|NA|E	IGLV_025	F	REV	NA	E	AmbMex60DD|IGLV_025|F|REV|NA||E
IGLV_055	P	FOR	STOP_V	E	UKY_AmexF1_1|IGLV_055|P|FOR|STOP_V|	IGLV_026	P	REV	FS_V	NE	AmbMex60DD|IGLV_026|P|REV|FS_V||NE
IGLV_053	F	FOR	NA	E	UKY_AmexF1_1|IGLV_053|F|FOR|NA|E	IGLV_027	O	REV	RSS:0-23-9	E	AmbMex60DD|IGLV_027|O|REV|RSS:0-23-9||E
IGLV_052	P	FOR	NO_SP;STOP_V	E	UKY_AmexF1_1|IGLV_052|P|FOR|NO_SP;STOP_V|	IGLV_028	P	REV	FS_V	NE	AmbMex60DD|IGLV_028|P|REV|FS_V||NE
IGLV_051	F	FOR	NA	E	UKY_AmexF1_1|IGLV_051|F|FOR|NA|E	IGLV_029	F	REV	NA	E	AmbMex60DD|IGLV_029|F|REV|NA||E
IGLV_050	F	FOR	NA	E	UKY_AmexF1_1|IGLV_050|F|FOR|NA|E	IGLV_030	F	REV	NA	E	AmbMex60DD|IGLV_030|F|REV|NA||E
IGLV_044	P	FOR	NO_SP;FS_V:STOP_V	E	UKY_AmexF1_1|IGLV_044|P|FOR|NO_SP;FS_V:STOP_V|	IGLV_036	P	REV	FS_V	E	AmbMex60DD|IGLV_036|P|REV|FS_V||E
IGLV_043	F	FOR	NA	E	UKY_AmexF1_1|IGLV_043|F|FOR|NA|E	IGLV_037	F	REV	NA	E	AmbMex60DD|IGLV_037|F|REV|NA|LI|E
IGLV_028	F	FOR	NA	E	UKY_AmexF1_1|IGLV_028|F|FOR|NA|E	IGLV_043	F	REV	NA	E	AmbMex60DD|IGLV_043|F|REV|NA|LI|E
IGLV_027	F	FOR	NA	E	UKY_AmexF1_1|IGLV_027|F|FOR|NA|E	IGLV_044	F	REV	NA	E	AmbMex60DD|IGLV_044|F|REV|NA||E
IGLV_026	F	FOR	NA	E	UKY_AmexF1_1|IGLV_026|F|FOR|NA|E	IGLV_045	F	REV	NA	E	AmbMex60DD|IGLV_045|F|REV|NA||E
IGLV_025	F	FOR	NA	E	UKY_AmexF1_1|IGLV_025|F|FOR|NA|E	IGLV_046	F	REV	NA	E	AmbMex60DD|IGLV_046|F|REV|NA||E
IGLV_032	F	FOR	NA	E	UKY_AmexF1_1|IGLV_032|F|FOR|NA|E	IGLV_049	F	REV	NA	E	AmbMex60DD|IGLV_049|F|REV|NA||E
IGLV_030	F	FOR	NA	E	UKY_AmexF1_1|IGLV_030|F|FOR|NA|E	IGLV_050	P	REV	FS_E-E	E	AmbMex60DD|IGLV_050|P|REV|FS_E-E||E
IGLV_094	F	FOR	NA	E	UKY_AmexF1_1|IGLV_094|F|FOR|NA|E	IGLV_051	F	REV	NA	E	AmbMex60DD|IGLV_051|F|REV|NA|LI|E
IGLV_023	F	FOR	NA	E	UKY_AmexF1_1|IGLV_023|F|FOR|NA|E	IGLV_067	F	REV	NA	E	AmbMex60DD|IGLV_067|F|REV|NA||E

## Sheet: Supplementary_material_Table S8
Table S8.- IGLV non-recoprocal hits UKY_AmexF1_1 vs AmbMex60DD
IGLV_UKY_AmexF1_1						IGLV_AmbMex60DD
V gene	Functionality	Direction	Cause	Expression /No Expression	Descriptive name	V gene	Functionality	Direction	Cause	Expression /No Expression	Descriptive name
IGLV_001	F	FOR	NA	E	UKY_AmexF1_1|IGLV_001|F|FOR|NA|E|	IGLV_053	F	FOR	NA	E	AmbMex60DD|IGLV_053|F|FOR|NA||E|
IGLV_002	F	FOR	NA	E	UKY_AmexF1_1|IGLV_002|F|FOR|NA|E|	IGLV_052	P	FOR	STOP_V	E	AmbMex60DD|IGLV_052|P|FOR|STOP_V|||
IGLV_002	F	FOR	NA	E	UKY_AmexF1_1|IGLV_002|F|FOR|NA|E|	IGLV_071	F	FOR	NA	E	AmbMex60DD|IGLV_071|F|FOR|NA||E|
IGLV_005	F	FOR	NA	E	UKY_AmexF1_1|IGLV_005|F|FOR|NA|E|	IGLV_054	O	FOR	RSS:7-23-0	E	AmbMex60DD|IGLV_054|O|FOR|RSS:7-23-0||E|
IGLV_006	F	FOR	NA	E	UKY_AmexF1_1|IGLV_006|F|FOR|NA|E|	IGLV_052	P	FOR	STOP_V	E	AmbMex60DD|IGLV_052|P|FOR|STOP_V|||
IGLV_006	F	FOR	NA	E	UKY_AmexF1_1|IGLV_006|F|FOR|NA|E|	IGLV_071	F	FOR	NA	E	AmbMex60DD|IGLV_071|F|FOR|NA||E|
IGLV_009	F	FOR	NA	E	UKY_AmexF1_1|IGLV_009|F|FOR|NA|E|	IGLV_054	O	FOR	RSS:7-23-0	E	AmbMex60DD|IGLV_054|O|FOR|RSS:7-23-0||E|
IGLV_010	F	FOR	NA	E	UKY_AmexF1_1|IGLV_010|F|FOR|NA|E|	IGLV_052	P	FOR	STOP_V	E	AmbMex60DD|IGLV_052|P|FOR|STOP_V|||
IGLV_010	F	FOR	NA	E	UKY_AmexF1_1|IGLV_010|F|FOR|NA|E|	IGLV_071	F	FOR	NA	E	AmbMex60DD|IGLV_071|F|FOR|NA||E|
IGLV_012	P	FOR	NO_SP;FS_V;NO_RSS	NE	UKY_AmexF1_1|IGLV_012|P|FOR|NO_SP;FS_V;NO_RSS||	IGLV_057	P	FOR	FS_V;No_SP	NE	AmbMex60DD|IGLV_057|P|FOR|FS_V;No_SP||NE|
IGLV_014	F	FOR	NA	E	UKY_AmexF1_1|IGLV_014|F|FOR|NA|E|	IGLV_058	F	FOR	NA	E	AmbMex60DD|IGLV_058|F|FOR|NA||E|
IGLV_015	F	FOR	NA	E	UKY_AmexF1_1|IGLV_015|F|FOR|NA|E|	IGLV_059	F	FOR	NA	E	AmbMex60DD|IGLV_059|F|FOR|NA||E|
IGLV_016	F	FOR	NA	E	UKY_AmexF1_1|IGLV_016|F|FOR|NA|E|	IGLV_060	F	FOR	NA	E	AmbMex60DD|IGLV_060|F|FOR|NA||E|
IGLV_017	F	FOR	NA	E	UKY_AmexF1_1|IGLV_017|F|FOR|NA|E|	IGLV_061	F	FOR	NA	E	AmbMex60DD|IGLV_061|F|FOR|NA||E|
IGLV_018	F	FOR	NA	E	UKY_AmexF1_1|IGLV_018|F|FOR|NA|E|	IGLV_062	F	FOR	NA	E	AmbMex60DD|IGLV_062|F|FOR|NA||E|
IGLV_019	F	FOR	NA	E	UKY_AmexF1_1|IGLV_019|F|FOR|NA|E|	IGLV_062	F	FOR	NA	E	AmbMex60DD|IGLV_062|F|FOR|NA||E|
IGLV_020	F	FOR	NA	E	UKY_AmexF1_1|IGLV_020|F|FOR|NA|E|	IGLV_064	O	FOR	RSS:7-23-0	E	AmbMex60DD|IGLV_064|O|FOR|RSS:7-23-0|LI|E|
IGLV_021	F	FOR	NA	E	UKY_AmexF1_1|IGLV_021|F|FOR|NA|E|	IGLV_065	F	FOR	NA	E	AmbMex60DD|IGLV_065|F|FOR|NA|LI|E|
IGLV_022	P	FOR	NO_CYS104	E	UKY_AmexF1_1|IGLV_022|P|FOR|NO_CYS104||	IGLV_066	F	FOR	NA	E	AmbMex60DD|IGLV_066|F|FOR|NA||E|
IGLV_023	F	FOR	NA	E	UKY_AmexF1_1|IGLV_023|F|FOR|NA|E|	IGLV_067	F	REV	NA	E	AmbMex60DD|IGLV_067|F|REV|NA||E|
IGLV_024	F	FOR	NA	E	UKY_AmexF1_1|IGLV_024|F|FOR|NA|E|	IGLV_069	F	FOR	NA	E	AmbMex60DD|IGLV_069|F|FOR|NA||E|
IGLV_025	F	FOR	NA	E	UKY_AmexF1_1|IGLV_025|F|FOR|NA|E|	IGLV_046	F	REV	NA	E	AmbMex60DD|IGLV_046|F|REV|NA||E|
IGLV_026	F	FOR	NA	E	UKY_AmexF1_1|IGLV_026|F|FOR|NA|E|	IGLV_045	F	REV	NA	E	AmbMex60DD|IGLV_045|F|REV|NA||E|
IGLV_027	F	FOR	NA	E	UKY_AmexF1_1|IGLV_027|F|FOR|NA|E|	IGLV_044	F	REV	NA	E	AmbMex60DD|IGLV_044|F|REV|NA||E|
IGLV_028	F	FOR	NA	E	UKY_AmexF1_1|IGLV_028|F|FOR|NA|E|	IGLV_043	F	REV	NA	E	AmbMex60DD|IGLV_043|F|REV|NA|LI|E|
IGLV_029	F	FOR	NA	E	UKY_AmexF1_1|IGLV_029|F|FOR|NA|E|	IGLV_040	F	FOR	NA	E	AmbMex60DD|IGLV_040|F|FOR|NA||E|
IGLV_030	F	FOR	NA	E	UKY_AmexF1_1|IGLV_030|F|FOR|NA|E|	IGLV_050	P	REV	FS_E-E	E	AmbMex60DD|IGLV_050|P|REV|FS_E-E||E|
IGLV_031	P	FOR	FS_E-E;non-cannonic	E	UKY_AmexF1_1|IGLV_031|P|FOR|FS_E-E;non-cannonic||	IGLV_049	F	REV	NA	E	AmbMex60DD|IGLV_049|F|REV|NA||E|
IGLV_032	F	FOR	NA	E	UKY_AmexF1_1|IGLV_032|F|FOR|NA|E|	IGLV_049	F	REV	NA	E	AmbMex60DD|IGLV_049|F|REV|NA||E|
IGLV_033	P	FOR	NO_SP	E	UKY_AmexF1_1|IGLV_033|P|FOR|NO_SP||	IGLV_041	F	FOR	NA	E	AmbMex60DD|IGLV_041|F|FOR|NA||E|
IGLV_034	F	FOR	NA	E	UKY_AmexF1_1|IGLV_034|F|FOR|NA|E|	IGLV_042	P	FOR	FS_V	E	AmbMex60DD|IGLV_042|P|FOR|FS_V|LI|E|
IGLV_035	F	FOR	NA	E	UKY_AmexF1_1|IGLV_035|F|FOR|NA|E|	IGLV_060	F	FOR	NA	E	AmbMex60DD|IGLV_060|F|FOR|NA||E|
IGLV_036	F	FOR	NA	E	UKY_AmexF1_1|IGLV_036|F|FOR|NA|E|	IGLV_060	F	FOR	NA	E	AmbMex60DD|IGLV_060|F|FOR|NA||E|
IGLV_037	F	FOR	NA	E	UKY_AmexF1_1|IGLV_037|F|FOR|NA|E|	IGLV_039	F	FOR	NA	E	AmbMex60DD|IGLV_039|F|FOR|NA|LI|E|
IGLV_038	F	FOR	NA	E	UKY_AmexF1_1|IGLV_038|F|FOR|NA|E|	IGLV_060	F	FOR	NA	E	AmbMex60DD|IGLV_060|F|FOR|NA||E|
IGLV_039	F	FOR	NA	E	UKY_AmexF1_1|IGLV_039|F|FOR|NA|E|	IGLV_060	F	FOR	NA	E	AmbMex60DD|IGLV_060|F|FOR|NA||E|
IGLV_040	F	FOR	NA	E	UKY_AmexF1_1|IGLV_040|F|FOR|NA|E|	IGLV_060	F	FOR	NA	E	AmbMex60DD|IGLV_060|F|FOR|NA||E|
IGLV_042	P	FOR	FS_V	E	UKY_AmexF1_1|IGLV_042|P|FOR|FS_V||	IGLV_038	P	FOR	FS_E-E	E	AmbMex60DD|IGLV_038|P|FOR|FS_E-E||E|
IGLV_043	F	FOR	NA	E	UKY_AmexF1_1|IGLV_043|F|FOR|NA|E|	IGLV_037	F	REV	NA	E	AmbMex60DD|IGLV_037|F|REV|NA|LI|E|
IGLV_044	P	FOR	NO_SP;FS_V:STOP_V	E	UKY_AmexF1_1|IGLV_044|P|FOR|NO_SP;FS_V:STOP_V||	IGLV_036	P	REV	FS_V	E	AmbMex60DD|IGLV_036|P|REV|FS_V||E|
IGLV_045	P	FOR	STOP_V	E	UKY_AmexF1_1|IGLV_045|P|FOR|STOP_V||	IGLV_034	F	FOR	NA	E	AmbMex60DD|IGLV_034|F|FOR|NA||E|
IGLV_046	F	FOR	NA	E	UKY_AmexF1_1|IGLV_046|F|FOR|NA|E|	IGLV_034	F	FOR	NA	E	AmbMex60DD|IGLV_034|F|FOR|NA||E|
IGLV_047	F	FOR	NA	E	UKY_AmexF1_1|IGLV_047|F|FOR|NA|E|	IGLV_034	F	FOR	NA	E	AmbMex60DD|IGLV_034|F|FOR|NA||E|
IGLV_048	F	FOR	NA	E	UKY_AmexF1_1|IGLV_048|F|FOR|NA|E|	IGLV_031	F	FOR	NA	E	AmbMex60DD|IGLV_031|F|FOR|NA||E|
IGLV_049	P	FOR	STOP_V	E	UKY_AmexF1_1|IGLV_049|P|FOR|STOP_V||	IGLV_032	P	FOR	STOP_V	E	AmbMex60DD|IGLV_032|P|FOR|STOP_V||E|
IGLV_050	F	FOR	NA	E	UKY_AmexF1_1|IGLV_050|F|FOR|NA|E|	IGLV_030	F	REV	NA	E	AmbMex60DD|IGLV_030|F|REV|NA||E|
IGLV_051	F	FOR	NA	E	UKY_AmexF1_1|IGLV_051|F|FOR|NA|E|	IGLV_029	F	REV	NA	E	AmbMex60DD|IGLV_029|F|REV|NA||E|
IGLV_052	P	FOR	NO_SP;STOP_V	E	UKY_AmexF1_1|IGLV_052|P|FOR|NO_SP;STOP_V||	IGLV_028	P	REV	FS_V	NE	AmbMex60DD|IGLV_028|P|REV|FS_V||NE|
IGLV_053	F	FOR	NA	E	UKY_AmexF1_1|IGLV_053|F|FOR|NA|E|	IGLV_027	O	REV	RSS:0-23-9	E	AmbMex60DD|IGLV_027|O|REV|RSS:0-23-9||E|
IGLV_054	F	FOR	NA	E	UKY_AmexF1_1|IGLV_054|F|FOR|NA|E|	IGLV_025	F	REV	NA	E	AmbMex60DD|IGLV_025|F|REV|NA||E|
IGLV_055	P	FOR	STOP_V	E	UKY_AmexF1_1|IGLV_055|P|FOR|STOP_V||	IGLV_026	P	REV	FS_V	NE	AmbMex60DD|IGLV_026|P|REV|FS_V||NE|
IGLV_056	F	FOR	NA	E	UKY_AmexF1_1|IGLV_056|F|FOR|NA|E|	IGLV_025	F	REV	NA	E	AmbMex60DD|IGLV_025|F|REV|NA||E|
IGLV_057	P	FOR	NO_SP;FS_V;STOP_V;NO_E	NE	UKY_AmexF1_1|IGLV_057|P|FOR|NO_SP;FS_V;STOP_V;NO_E||	IGLV_025	F	REV	NA	E	AmbMex60DD|IGLV_025|F|REV|NA||E|
IGLV_060	F	FOR	NA	E	UKY_AmexF1_1|IGLV_060|F|FOR|NA|E|	IGLV_024	F	REV	NA	E	AmbMex60DD|IGLV_024|F|REV|NA||E|
IGLV_061	F	FOR	NA	E	UKY_AmexF1_1|IGLV_061|F|FOR|NA|E|	IGLV_023	O	REV	RSS:7-23-0	NE	AmbMex60DD|IGLV_023|O|REV|RSS:7-23-0||NE|
IGLV_062	F	FOR	NA	E	UKY_AmexF1_1|IGLV_062|F|FOR|NA|E|	IGLV_022	F	REV	NA	E	AmbMex60DD|IGLV_022|F|REV|NA||E|
IGLV_063	F	FOR	NA	E	UKY_AmexF1_1|IGLV_063|F|FOR|NA|E|	IGLV_021	F	REV	NA	E	AmbMex60DD|IGLV_021|F|REV|NA||E|
IGLV_064	F	FOR	NA	E	UKY_AmexF1_1|IGLV_064|F|FOR|NA|E|	IGLV_020	F	REV	NA	E	AmbMex60DD|IGLV_020|F|REV|NA||E|
IGLV_065	F	FOR	NA	E	UKY_AmexF1_1|IGLV_065|F|FOR|NA|E|	IGLV_017	F	REV	NA	E	AmbMex60DD|IGLV_017|F|REV|NA||E|
IGLV_066	F	FOR	NA	E	UKY_AmexF1_1|IGLV_066|F|FOR|NA|E|	IGLV_019	F	REV	NA	E	AmbMex60DD|IGLV_019|F|REV|NA||E|
IGLV_067	P	FOR	STOP_V		UKY_AmexF1_1|IGLV_067|P|FOR|STOP_V||	IGLV_018	P	REV	FS_V	NE	AmbMex60DD|IGLV_018|P|REV|FS_V||NE|
IGLV_068	F	FOR	NA	E	UKY_AmexF1_1|IGLV_068|F|FOR|NA|E|	IGLV_017	F	REV	NA	E	AmbMex60DD|IGLV_017|F|REV|NA||E|
IGLV_069	F	FOR	NA	E	UKY_AmexF1_1|IGLV_069|F|FOR|NA|E|	IGLV_015	F	REV	NA	E	AmbMex60DD|IGLV_015|F|REV|NA||E|
IGLV_070	F	FOR	NA	E	UKY_AmexF1_1|IGLV_070|F|FOR|NA|E|	IGLV_014	O	REV	RSS 0-23-9	E	AmbMex60DD|IGLV_014|O|REV|RSS 0-23-9||E|
IGLV_071	F	FOR	NA	E	UKY_AmexF1_1|IGLV_071|F|FOR|NA|E|	IGLV_013	F	REV	NA	E	AmbMex60DD|IGLV_013|F|REV|NA||E|
IGLV_072	P	FOR	STOP_V	E	UKY_AmexF1_1|IGLV_072|P|FOR|STOP_V||	IGLV_012	P	REV	STOP_V	NE	AmbMex60DD|IGLV_012|P|REV|STOP_V||NE|
IGLV_073	F	FOR	NA	E	UKY_AmexF1_1|IGLV_073|F|FOR|NA|E|	IGLV_011	F	REV	NA	E	AmbMex60DD|IGLV_011|F|REV|NA|LI|E|
IGLV_074	F	FOR	NA	E	UKY_AmexF1_1|IGLV_074|F|FOR|NA|E|	IGLV_010	F	REV	NA	E	AmbMex60DD|IGLV_010|F|REV|NA|LI|E|
IGLV_075	F	FOR	NA	E	UKY_AmexF1_1|IGLV_075|F|FOR|NA|E|	IGLV_007	F	FOR	NA	E	AmbMex60DD|IGLV_007|F|FOR|NA||E|
IGLV_076	F	FOR	NA	E	UKY_AmexF1_1|IGLV_076|F|FOR|NA|E|	IGLV_010	F	REV	NA	E	AmbMex60DD|IGLV_010|F|REV|NA|LI|E|
IGLV_094	F	FOR	NA	E	UKY_AmexF1_1|IGLV_094|F|FOR|NA|E|	IGLV_051	F	REV	NA	E	AmbMex60DD|IGLV_051|F|REV|NA|LI|E|
IGLV_094	F	FOR	NA	E	UKY_AmexF1_1|IGLV_094|F|FOR|NA|E|	IGLV_008	F	REV	NA	E	AmbMex60DD|IGLV_008|F|REV|NA|LI|E|
IGLV_077	F	FOR	NA	E	UKY_AmexF1_1|IGLV_077|F|FOR|NA|E|	IGLV_010	F	REV	NA	E	AmbMex60DD|IGLV_010|F|REV|NA|LI|E|
IGLV_078	F	FOR	NA	E	UKY_AmexF1_1|IGLV_078|F|FOR|NA|E|	IGLV_009	F	FOR	NA	E	AmbMex60DD|IGLV_009|F|FOR|NA||E|
IGLV_079	F	FOR	NA	E	UKY_AmexF1_1|IGLV_079|F|FOR|NA|E|	IGLV_010	F	REV	NA	E	AmbMex60DD|IGLV_010|F|REV|NA|LI|E|
IGLV_080	F	FOR	NA	E	UKY_AmexF1_1|IGLV_080|F|FOR|NA|E|	IGLV_051	F	REV	NA	E	AmbMex60DD|IGLV_051|F|REV|NA|LI|E|
IGLV_080	F	FOR	NA	E	UKY_AmexF1_1|IGLV_080|F|FOR|NA|E|	IGLV_008	F	REV	NA	E	AmbMex60DD|IGLV_008|F|REV|NA|LI|E|
IGLV_081	F	FOR	NA	E	UKY_AmexF1_1|IGLV_081|F|FOR|NA|E|	IGLV_010	F	REV	NA	E	AmbMex60DD|IGLV_010|F|REV|NA|LI|E|
IGLV_082	P	FOR	NO_CYS104	E	UKY_AmexF1_1|IGLV_082|P|FOR|NO_CYS104||	IGLV_006	P	FOR	FS_V	NE	AmbMex60DD|IGLV_006|P|FOR|FS_V|LI|NE|
IGLV_083	F	FOR	NA	E	UKY_AmexF1_1|IGLV_083|F|FOR|NA|E|	IGLV_007	F	FOR	NA	E	AmbMex60DD|IGLV_007|F|FOR|NA||E|
IGLV_084	F	FOR	NA	E	UKY_AmexF1_1|IGLV_084|F|FOR|NA|E|	IGLV_007	F	FOR	NA	E	AmbMex60DD|IGLV_007|F|FOR|NA||E|
IGLV_085	P	FOR	FS_V;STOP_V	E	UKY_AmexF1_1|IGLV_085|P|FOR|FS_V;STOP_V||	IGLV_003	P	REV	V-insertions	E	AmbMex60DD|IGLV_003|P|REV|V-insertions||E|
IGLV_087	P	FOR	FS_E_E	E	UKY_AmexF1_1|IGLV_087|P|FOR|FS_E_E||	IGLV_003	P	REV	V-insertions	E	AmbMex60DD|IGLV_003|P|REV|V-insertions||E|
IGLV_088	F	FOR	NA	E	UKY_AmexF1_1|IGLV_088|F|FOR|NA|E|	IGLV_003	P	REV	V-insertions	E	AmbMex60DD|IGLV_003|P|REV|V-insertions||E|
IGLV_089	F	FOR	NA	E	UKY_AmexF1_1|IGLV_089|F|FOR|NA|E|	IGLV_001	P	FOR	FS_V,10bp		AmbMex60DD|IGLV_001|P|FOR|FS_V,10bp|||
IGLV_090	F	FOR	NA	E	UKY_AmexF1_1|IGLV_090|F|FOR|NA|E|	IGLV_002	F	FOR	NA	E	AmbMex60DD|IGLV_002|F|FOR|NA||E|
IGLV_092	F	FOR	NA	E	UKY_AmexF1_1|IGLV_092|F|FOR|NA|E|	IGLV_001	P	FOR	FS_V,10bp		AmbMex60DD|IGLV_001|P|FOR|FS_V,10bp|||
IGLV_093	F	FOR	NA	E	UKY_AmexF1_1|IGLV_093|F|FOR|NA|E|	IGLV_002	F	FOR	NA	E	AmbMex60DD|IGLV_002|F|FOR|NA||E|
IGLV_093	F	FOR	NA	E	UKY_AmexF1_1|IGLV_093|F|FOR|NA|E|

## Sheet: Supplementary_material_Table S9
Table S9.- IGlV non-recoprocal hits AmbMex60DD vs UKY_AmexF1_1
IGLV_AmbMex60DD						IGLV_UKY_AmexF1_1
V gene	Functionality	Direction	Cause	Expression /No Expression	Descriptive name	V gene	Functionality	Direction	Cause	Expression /No Expression	Descriptive name
IGLV_071	F	FOR	NA	E	AmbMex60DD|IGLV_071|F|FOR|NA||E	IGLV_010	F	FOR	NA	E	UKY_AmexF1_1|IGLV_010|F|FOR|NA|E
IGLV_071	F	FOR	NA	E	AmbMex60DD|IGLV_071|F|FOR|NA||E	IGLV_006	F	FOR	NA	E	UKY_AmexF1_1|IGLV_006|F|FOR|NA|E
IGLV_001	P	FOR	FS_V,10bp	E	AmbMex60DD|IGLV_001|P|FOR|FS_V,10bp||	IGLV_092	F	FOR	NA	E	UKY_AmexF1_1|IGLV_092|F|FOR|NA|E
IGLV_002	F	FOR	NA	E	AmbMex60DD|IGLV_002|F|FOR|NA||E	IGLV_093	F	FOR	NA	E	UKY_AmexF1_1|IGLV_093|F|FOR|NA|E
IGLV_006	P	FOR	FS_V	NE	AmbMex60DD|IGLV_006|P|FOR|FS_V|LI|NE	IGLV_082	P	FOR	NO_CYS104	E	UKY_AmexF1_1|IGLV_082|P|FOR|NO_CYS104|
IGLV_007	F	FOR	NA	E	AmbMex60DD|IGLV_007|F|FOR|NA||E	IGLV_083	F	FOR	NA	E	UKY_AmexF1_1|IGLV_083|F|FOR|NA|E
IGLV_009	F	FOR	NA	E	AmbMex60DD|IGLV_009|F|FOR|NA||E	IGLV_078	F	FOR	NA	E	UKY_AmexF1_1|IGLV_078|F|FOR|NA|E
IGLV_031	F	FOR	NA	E	AmbMex60DD|IGLV_031|F|FOR|NA||E	IGLV_048	F	FOR	NA	E	UKY_AmexF1_1|IGLV_048|F|FOR|NA|E
IGLV_032	P	FOR	STOP_V	E	AmbMex60DD|IGLV_032|P|FOR|STOP_V||E	IGLV_049	P	FOR	STOP_V	E	UKY_AmexF1_1|IGLV_049|P|FOR|STOP_V|
IGLV_033	P	FOR	FS_V	E	AmbMex60DD|IGLV_033|P|FOR|FS_V||E	IGLV_047	F	FOR	NA	E	UKY_AmexF1_1|IGLV_047|F|FOR|NA|E
IGLV_033	P	FOR	FS_V	E	AmbMex60DD|IGLV_033|P|FOR|FS_V||E	IGLV_046	F	FOR	NA	E	UKY_AmexF1_1|IGLV_046|F|FOR|NA|E
IGLV_034	F	FOR	NA	E	AmbMex60DD|IGLV_034|F|FOR|NA||E	IGLV_047	F	FOR	NA	E	UKY_AmexF1_1|IGLV_047|F|FOR|NA|E
IGLV_034	F	FOR	NA	E	AmbMex60DD|IGLV_034|F|FOR|NA||E	IGLV_046	F	FOR	NA	E	UKY_AmexF1_1|IGLV_046|F|FOR|NA|E
IGLV_038	P	FOR	FS_E-E	E	AmbMex60DD|IGLV_038|P|FOR|FS_E-E||E	IGLV_042	P	FOR	FS_V	E	UKY_AmexF1_1|IGLV_042|P|FOR|FS_V|
IGLV_039	F	FOR	NA	E	AmbMex60DD|IGLV_039|F|FOR|NA|LI|E	IGLV_037	F	FOR	NA	E	UKY_AmexF1_1|IGLV_037|F|FOR|NA|E
IGLV_040	F	FOR	NA	E	AmbMex60DD|IGLV_040|F|FOR|NA||E	IGLV_029	F	FOR	NA	E	UKY_AmexF1_1|IGLV_029|F|FOR|NA|E
IGLV_041	F	FOR	NA	E	AmbMex60DD|IGLV_041|F|FOR|NA||E	IGLV_030	F	FOR	NA	E	UKY_AmexF1_1|IGLV_030|F|FOR|NA|E
IGLV_042	P	FOR	FS_V	E	AmbMex60DD|IGLV_042|P|FOR|FS_V|LI|E	IGLV_034	F	FOR	NA	E	UKY_AmexF1_1|IGLV_034|F|FOR|NA|E
IGLV_052	P	FOR	STOP_V	E	AmbMex60DD|IGLV_052|P|FOR|STOP_V||	IGLV_010	F	FOR	NA	E	UKY_AmexF1_1|IGLV_010|F|FOR|NA|E
IGLV_052	P	FOR	STOP_V	E	AmbMex60DD|IGLV_052|P|FOR|STOP_V||	IGLV_006	F	FOR	NA	E	UKY_AmexF1_1|IGLV_006|F|FOR|NA|E
IGLV_053	F	FOR	NA	E	AmbMex60DD|IGLV_053|F|FOR|NA||E	IGLV_001	F	FOR	NA	E	UKY_AmexF1_1|IGLV_001|F|FOR|NA|E
IGLV_054	O	FOR	RSS:7-23-0	E	AmbMex60DD|IGLV_054|O|FOR|RSS:7-23-0||E	IGLV_009	F	FOR	NA	E	UKY_AmexF1_1|IGLV_009|F|FOR|NA|E
IGLV_055	P	FOR	FS_V	E	AmbMex60DD|IGLV_055|P|FOR|FS_V||E	IGLV_010	F	FOR	NA	E	UKY_AmexF1_1|IGLV_010|F|FOR|NA|E
IGLV_055	P	FOR	FS_V	E	AmbMex60DD|IGLV_055|P|FOR|FS_V||E	IGLV_006	F	FOR	NA	E	UKY_AmexF1_1|IGLV_006|F|FOR|NA|E
IGLV_057	P	FOR	FS_V;No_SP	NE	AmbMex60DD|IGLV_057|P|FOR|FS_V;No_SP||NE	IGLV_012	P	FOR	NO_SP;FS_V;NO_RSS	NE	UKY_AmexF1_1|IGLV_012|P|FOR|NO_SP;FS_V;NO_RSS|
IGLV_058	F	FOR	NA	E	AmbMex60DD|IGLV_058|F|FOR|NA||E	IGLV_014	F	FOR	NA	E	UKY_AmexF1_1|IGLV_014|F|FOR|NA|E
IGLV_059	F	FOR	NA	E	AmbMex60DD|IGLV_059|F|FOR|NA||E	IGLV_015	F	FOR	NA	E	UKY_AmexF1_1|IGLV_015|F|FOR|NA|E
IGLV_060	F	FOR	NA	E	AmbMex60DD|IGLV_060|F|FOR|NA||E	IGLV_016	F	FOR	NA	E	UKY_AmexF1_1|IGLV_016|F|FOR|NA|E
IGLV_061	F	FOR	NA	E	AmbMex60DD|IGLV_061|F|FOR|NA||E	IGLV_017	F	FOR	NA	E	UKY_AmexF1_1|IGLV_017|F|FOR|NA|E
IGLV_062	F	FOR	NA	E	AmbMex60DD|IGLV_062|F|FOR|NA||E	IGLV_018	F	FOR	NA	E	UKY_AmexF1_1|IGLV_018|F|FOR|NA|E
IGLV_063	P	FOR	FS_V	E	AmbMex60DD|IGLV_063|P|FOR|FS_V||E	IGLV_018	F	FOR	NA	E	UKY_AmexF1_1|IGLV_018|F|FOR|NA|E
IGLV_064	O	FOR	RSS:7-23-0	E	AmbMex60DD|IGLV_064|O|FOR|RSS:7-23-0|LI|E	IGLV_020	F	FOR	NA	E	UKY_AmexF1_1|IGLV_020|F|FOR|NA|E
IGLV_065	F	FOR	NA	E	AmbMex60DD|IGLV_065|F|FOR|NA|LI|E	IGLV_021	F	FOR	NA	E	UKY_AmexF1_1|IGLV_021|F|FOR|NA|E
IGLV_066	F	FOR	NA	E	AmbMex60DD|IGLV_066|F|FOR|NA||E	IGLV_022	P	FOR	NO_CYS104	E	UKY_AmexF1_1|IGLV_022|P|FOR|NO_CYS104|
IGLV_069	F	FOR	NA	E	AmbMex60DD|IGLV_069|F|FOR|NA||E	IGLV_024	F	FOR	NA	E	UKY_AmexF1_1|IGLV_024|F|FOR|NA|E
IGLV_003	P	REV	V-insertions	E	AmbMex60DD|IGLV_003|P|REV|V-insertions||E	IGLV_085	P	FOR	FS_V;STOP_V	E	UKY_AmexF1_1|IGLV_085|P|FOR|FS_V;STOP_V|
IGLV_004	F	REV	NA	E	AmbMex60DD|IGLV_004|F|REV|NA||E	IGLV_076	F	FOR	NA	E	UKY_AmexF1_1|IGLV_076|F|FOR|NA|E
IGLV_005	P	REV	FS_V	NE	AmbMex60DD|IGLV_005|P|REV|FS_V||NE	IGLV_094	F	FOR	NA	E	UKY_AmexF1_1|IGLV_094|F|FOR|NA|E
IGLV_008	F	REV	NA	E	AmbMex60DD|IGLV_008|F|REV|NA|LI|E	IGLV_094	F	FOR	NA	E	UKY_AmexF1_1|IGLV_094|F|FOR|NA|E
IGLV_010	F	REV	NA	E	AmbMex60DD|IGLV_010|F|REV|NA|LI|E	IGLV_074	F	FOR	NA	E	UKY_AmexF1_1|IGLV_074|F|FOR|NA|E
IGLV_011	F	REV	NA	E	AmbMex60DD|IGLV_011|F|REV|NA|LI|E	IGLV_073	F	FOR	NA	E	UKY_AmexF1_1|IGLV_073|F|FOR|NA|E
IGLV_012	P	REV	STOP_V	NE	AmbMex60DD|IGLV_012|P|REV|STOP_V||NE	IGLV_072	P	FOR	STOP_V	E	UKY_AmexF1_1|IGLV_072|P|FOR|STOP_V|
IGLV_013	F	REV	NA	E	AmbMex60DD|IGLV_013|F|REV|NA||E	IGLV_071	F	FOR	NA	E	UKY_AmexF1_1|IGLV_071|F|FOR|NA|E
IGLV_014	O	REV	RSS 0-23-9	E	AmbMex60DD|IGLV_014|O|REV|RSS 0-23-9||E	IGLV_070	F	FOR	NA	E	UKY_AmexF1_1|IGLV_070|F|FOR|NA|E
IGLV_015	F	REV	NA	E	AmbMex60DD|IGLV_015|F|REV|NA||E	IGLV_069	F	FOR	NA	E	UKY_AmexF1_1|IGLV_069|F|FOR|NA|E
IGLV_016	P	REV	FS_V	E	AmbMex60DD|IGLV_016|P|REV|FS_V||E	IGLV_069	F	FOR	NA	E	UKY_AmexF1_1|IGLV_069|F|FOR|NA|E
IGLV_017	F	REV	NA	E	AmbMex60DD|IGLV_017|F|REV|NA||E	IGLV_068	F	FOR	NA	E	UKY_AmexF1_1|IGLV_068|F|FOR|NA|E
IGLV_018	P	REV	FS_V	NE	AmbMex60DD|IGLV_018|P|REV|FS_V||NE	IGLV_067	P	FOR	STOP_V	E	UKY_AmexF1_1|IGLV_067|P|FOR|STOP_V|
IGLV_019	F	REV	NA	E	AmbMex60DD|IGLV_019|F|REV|NA||E	IGLV_066	F	FOR	NA	E	UKY_AmexF1_1|IGLV_066|F|FOR|NA|E
IGLV_020	F	REV	NA	E	AmbMex60DD|IGLV_020|F|REV|NA||E	IGLV_064	F	FOR	NA	E	UKY_AmexF1_1|IGLV_064|F|FOR|NA|E
IGLV_021	F	REV	NA	E	AmbMex60DD|IGLV_021|F|REV|NA||E	IGLV_063	F	FOR	NA	E	UKY_AmexF1_1|IGLV_063|F|FOR|NA|E
IGLV_022	F	REV	NA	E	AmbMex60DD|IGLV_022|F|REV|NA||E	IGLV_062	F	FOR	NA	E	UKY_AmexF1_1|IGLV_062|F|FOR|NA|E
IGLV_023	O	REV	RSS:7-23-0	NE	AmbMex60DD|IGLV_023|O|REV|RSS:7-23-0||NE	IGLV_061	F	FOR	NA	E	UKY_AmexF1_1|IGLV_061|F|FOR|NA|E
IGLV_024	F	REV	NA	E	AmbMex60DD|IGLV_024|F|REV|NA||E	IGLV_060	F	FOR	NA	E	UKY_AmexF1_1|IGLV_060|F|FOR|NA|E
IGLV_025	F	REV	NA	E	AmbMex60DD|IGLV_025|F|REV|NA||E	IGLV_056	F	FOR	NA	E	UKY_AmexF1_1|IGLV_056|F|FOR|NA|E
IGLV_026	P	REV	FS_V	NE	AmbMex60DD|IGLV_026|P|REV|FS_V||NE	IGLV_055	P	FOR	STOP_V	E	UKY_AmexF1_1|IGLV_055|P|FOR|STOP_V|
IGLV_027	O	REV	RSS:0-23-9	E	AmbMex60DD|IGLV_027|O|REV|RSS:0-23-9||E	IGLV_053	F	FOR	NA	E	UKY_AmexF1_1|IGLV_053|F|FOR|NA|E
IGLV_028	P	REV	FS_V	NE	AmbMex60DD|IGLV_028|P|REV|FS_V||NE	IGLV_052	P	FOR	NO_SP;STOP_V	E	UKY_AmexF1_1|IGLV_052|P|FOR|NO_SP;STOP_V|
IGLV_029	F	REV	NA	E	AmbMex60DD|IGLV_029|F|REV|NA||E	IGLV_051	F	FOR	NA	E	UKY_AmexF1_1|IGLV_051|F|FOR|NA|E
IGLV_030	F	REV	NA	E	AmbMex60DD|IGLV_030|F|REV|NA||E	IGLV_050	F	FOR	NA	E	UKY_AmexF1_1|IGLV_050|F|FOR|NA|E
IGLV_035	F	REV	NA	E	AmbMex60DD|IGLV_035|F|REV|NA||E	IGLV_047	F	FOR	NA	E	UKY_AmexF1_1|IGLV_047|F|FOR|NA|E
IGLV_035	F	REV	NA	E	AmbMex60DD|IGLV_035|F|REV|NA||E	IGLV_046	F	FOR	NA	E	UKY_AmexF1_1|IGLV_046|F|FOR|NA|E
IGLV_036	P	REV	FS_V	E	AmbMex60DD|IGLV_036|P|REV|FS_V||E	IGLV_044	P	FOR	NO_SP;FS_V:STOP_V	E	UKY_AmexF1_1|IGLV_044|P|FOR|NO_SP;FS_V:STOP_V|
IGLV_037	F	REV	NA	E	AmbMex60DD|IGLV_037|F|REV|NA|LI|E	IGLV_043	F	FOR	NA	E	UKY_AmexF1_1|IGLV_043|F|FOR|NA|E
IGLV_043	F	REV	NA	E	AmbMex60DD|IGLV_043|F|REV|NA|LI|E	IGLV_028	F	FOR	NA	E	UKY_AmexF1_1|IGLV_028|F|FOR|NA|E
IGLV_044	F	REV	NA	E	AmbMex60DD|IGLV_044|F|REV|NA||E	IGLV_027	F	FOR	NA	E	UKY_AmexF1_1|IGLV_027|F|FOR|NA|E
IGLV_045	F	REV	NA	E	AmbMex60DD|IGLV_045|F|REV|NA||E	IGLV_026	F	FOR	NA	E	UKY_AmexF1_1|IGLV_026|F|FOR|NA|E
IGLV_046	F	REV	NA	E	AmbMex60DD|IGLV_046|F|REV|NA||E	IGLV_025	F	FOR	NA	E	UKY_AmexF1_1|IGLV_025|F|FOR|NA|E
IGLV_047	P	REV	FS_E-E	E	AmbMex60DD|IGLV_047|P|REV|FS_E-E||E	IGLV_024	F	FOR	NA	E	UKY_AmexF1_1|IGLV_024|F|FOR|NA|E
IGLV_048	P	REV	FS_V	E	AmbMex60DD|IGLV_048|P|REV|FS_V||E	IGLV_030	F	FOR	NA	E	UKY_AmexF1_1|IGLV_030|F|FOR|NA|E
IGLV_049	F	REV	NA	E	AmbMex60DD|IGLV_049|F|REV|NA||E	IGLV_032	F	FOR	NA	E	UKY_AmexF1_1|IGLV_032|F|FOR|NA|E
IGLV_050	P	REV	FS_E-E	E	AmbMex60DD|IGLV_050|P|REV|FS_E-E||E	IGLV_030	F	FOR	NA	E	UKY_AmexF1_1|IGLV_030|F|FOR|NA|E
IGLV_051	F	REV	NA	E	AmbMex60DD|IGLV_051|F|REV|NA|LI|E	IGLV_094	F	FOR	NA	E	UKY_AmexF1_1|IGLV_094|F|FOR|NA|E
IGLV_056	F	REV	NA	E	AmbMex60DD|IGLV_056|F|REV|NA||E	IGLV_010	F	FOR	NA	E	UKY_AmexF1_1|IGLV_010|F|FOR|NA|E
IGLV_056	F	REV	NA	E	AmbMex60DD|IGLV_056|F|REV|NA||E	IGLV_006	F	FOR	NA	E	UKY_AmexF1_1|IGLV_006|F|FOR|NA|E
IGLV_067	F	REV	NA	E	AmbMex60DD|IGLV_067|F|REV|NA||E	IGLV_023	F	FOR	NA	E	UKY_AmexF1_1|IGLV_023|F|FOR|NA|E
